# Supplementary material for: MiRNA Profiling of Areca Nut-Induced Carcinogenesis in Head and Neck Cancer
Source: Cancers (Basel). 2024 Nov 3;16(21):3710. doi: 10.3390/cancers16213710 (PMC11545612; doi:10.3390/cancers16213710)
Supplement: Supplementary file 1 [file cancers-16-03710-s001.zip]

Archive with 1 entries (1 files):
- cancers-3241866-supplementary.xlsx
