# Supplementary material for: MiRNA Profiling of Areca Nut-Induced Carcinogenesis in Head and Neck Cancer
Source: Cancers (Basel). 2024 Nov 3;16(21):3710. doi: 10.3390/cancers16213710 (PMC11545612; doi:10.3390/cancers16213710)
Supplement: Supplementary file 1 [file cancers-16-03710-s001.zip › cancers-3241866-supplementary.xlsx]

## Sheet: Supplement  1
List of primer sequences used in this study
Gene	Forward sequence (5' -> 3')	Reverse sequence (5' -> 3')
ETS1	TACACAGGCAGTGGACCAATC	CCCCGCTGTCTTGTGGATG
GSK3B	AGACGCTCCCTGTGATTTATGT	CCGATGGCAGATTCCAAAGG
VEGFA	AGGGCAGAATCATCACGAAGT	AGGGTCTCGATTGGATGGCA
YWHAZ	GCTGAGCTGTCGAATGAGGAGA	AACCTCGGCCAAGTAACGGTAG
GAPDH	GGAGCGAGATCCCTCCAAAAT	GGCTGTTGTCATACTTCTCATGG

## Sheet: Supplement  2
Dysregulated miRNAs in OECM1
	Pt	ANE	FC
miR-513a-5p	0.232248	9.1502	39.3984
miR-146a-5p	0.0911039	2.52513	27.717
miR-770-5p	0.0137813	0.320589	23.2626
miR-654-5p	0.01	0.139162	13.9162
miR-589-3p	0.01	0.101935	10.1935
miR-519e-5p	0.01	0.0963041	9.63041
miR-328-3p	0.01	0.0940385	9.40385
miR-631	0.01	0.0939418	9.39418
miR-650	0.01	0.0850117	8.50117
miR-636	0.01	0.0835278	8.35278
miR-30b-5p	0.617272	4.85024	7.85754
miR-493-3p	0.0248934	0.192527	7.73409
miR-662	0.01	0.0662324	6.62324
miR-212-3p	0.107446	0.694977	6.46813
miR-126-5p	0.0803476	0.466995	5.81219
miR-30c-5p	2.03722	10.6014	5.20387
miR-508-3p	0.01	0.0488083	4.88083
miR-610	0.01	0.0457113	4.57113
miR-520h	0.0122938	0.0544542	4.4294
miR-497-5p	0.01	0.0433551	4.33551
miR-622	0.0333306	0.130735	3.92239
miR-138-5p	0.0260587	0.101075	3.87874
miR-554	0.01	0.038226	3.8226
miR-127-3p	0.01	0.0357339	3.57339
miR-198	0.0491213	0.169542	3.45151
miR-564	0.0205969	0.070598	3.42761
miR-135b-5p	0.496312	1.69154	3.40822
miR-518c-5p	0.01	0.033637	3.3637
miR-609	0.01	0.0334982	3.34982
miR-129-5p	0.0214855	0.0713942	3.32289
miR-653-5p	0.01	0.0331789	3.31789
miR-517b-3p	0.01	0.0315211	3.15211
miR-526a-5p	0.01	0.0308675	3.08675
miR-520d-5p	0.01	0.0298457	2.98457
miR-370-3p	2.26156	6.64673	2.939
miR-593-5p	0.01	0.0292761	2.92761
miR-598-3p	0.0676526	0.196972	2.91152
miR-9-5p	0.258481	0.752084	2.90963
miR-139-5p	0.195998	0.567151	2.89366
miR-422a	0.01	0.0279491	2.79491
miR-630	0.187378	0.516185	2.75478
miR-520d-3p	0.0406635	0.111837	2.7503
miR-132-3p	0.0838282	0.229275	2.73506
miR-494-3p	21.4676	57.3005	2.66916
miR-216a-5p	0.01	0.026585	2.6585
miR-767-3p	0.01	0.0262254	2.62254
miR-214-3p	0.01	0.0261615	2.61615
miR-202-3p	1.44854	3.78157	2.61062
miR-509-3p	0.403377	1.03967	2.57742
miR-135a-5p	0.0897132	0.225629	2.515
miR-576-5p	0.01	0.0245947	2.45947
miR-638	1.68168	4.03895	2.40174
miR-136-5p	0.0215964	0.0499924	2.31485
miR-33b-5p	0.01	0.0223077	2.23077
miR-521	0.01	0.0222297	2.22297
miR-506-3p	0.01	0.0220974	2.20974
miR-324-3p	4.96077	10.8928	2.19579
miR-485-3p	0.01	0.0218588	2.18588
miR-501-5p	0.2115	0.453978	2.14647
miR-105-5p	0.028858	0.0617481	2.13972
miR-648	0.01	0.0209506	2.09506
miR-148a-3p	1.2853	2.68723	2.09074
miR-342-3p	2.52145	5.22763	2.07326
miR-493-5p	0.0253041	0.0524017	2.07088
miR-556-5p	0.01	0.0206446	2.06446
miR-605-5p	0.01	0.0206239	2.06239
miR-520b-3p	0.0232772	0.0472357	2.02927
miR-195-5p	0.362432	0.711974	1.96444
miR-634	0.01	0.0196069	1.96069
miR-373-3p	0.0505156	0.0988817	1.95745
miR-142-3p	0.266305	0.519601	1.95115
miR-483-3p	0.01	0.019447	1.9447
miR-659-3p	0.01	0.0192243	1.92243
miR-505-3p	0.234712	0.439125	1.87091
miR-99b-5p	2.03552	3.73204	1.83345
miR-340-3p	0.126749	0.229844	1.81337
miR-572	0.147652	0.267456	1.81139
miR-575	1.48992	2.61925	1.75798
miR-492	0.01	0.0173689	1.73689
miR-326	0.01	0.017231	1.7231
miR-373-5p	0.01	0.01716	1.716
miR-222-3p	44.288	74.4587	1.68124
miR-144-3p	0.01	0.0167678	1.67678
miR-182-3p	0.0304602	0.0510386	1.67558
miR-155-5p	6.72953	11.0387	1.64033
miR-191-5p	2.41698	3.87328	1.60253
miR-518d-3p	0.01	0.0159129	1.59129
miR-149-5p	3.76379	5.92448	1.57407
miR-518f-5p	0.0261162	0.0408747	1.56511
miR-454-5p	0.107503	0.164848	1.53343
miR-769-5p	0.634495	0.937788	1.47801
miR-20b-5p	19.2128	28.3191	1.47397
miR-769-3p	0.186519	0.274762	1.47311
miR-92b-3p	0.33241	0.483272	1.45384
miR-221-3p	33.8781	49.0473	1.44776
miR-30d-5p	10.2181	14.6459	1.43333
miR-663a	0.356911	0.509969	1.42884
miR-203a-3p	2.77515	3.94311	1.42086
miR-498-5p	0.0395212	0.0559509	1.41572
miR-125b-5p	24.0528	33.7929	1.40495
miR-504-5p	0.01	0.0138027	1.38027
miR-660-5p	0.746553	1.02751	1.37634
miR-601	0.118988	0.162758	1.36785
miR-602	0.085407	0.115865	1.35662
miR-205-5p	261.228	352.866	1.3508
miR-376a-5p	0.0102248	0.0137165	1.34149
miR-210-3p	10.3055	13.7863	1.33777
miR-510-5p	0.01	0.0133675	1.33675
miR-362-5p	0.627361	0.830544	1.32387
miR-487b-3p	0.293369	0.379536	1.29371
miR-502-5p	0.186738	0.239739	1.28382
miR-130a-3p	30.166	38.338	1.2709
miR-767-5p	0.348053	0.439904	1.2639
miR-378a-3p	3.47062	4.35865	1.25587
miR-425-3p	0.211336	0.262794	1.24349
miR-27a-3p	140.352	174.114	1.24056
miR-20a-5p	80.6238	99.8686	1.2387
miR-126-3p	2.09523	2.59238	1.23727
miR-455-5p	0.656031	0.8093	1.23363
miR-125a-5p	5.83894	7.1497	1.22449
miR-578	0.01	0.0121388	1.21388
miR-330-3p	0.416771	0.50297	1.20683
miR-23a-3p	111.768	134.807	1.20613
miR-17-5p	55.6197	67.0506	1.20552
miR-181a-5p	1.51888	1.83074	1.20532
miR-629-3p	0.348589	0.420012	1.20489
miR-624-5p	0.123209	0.148312	1.20374
miR-154-3p	0.231352	0.018608	0.0804314
miR-553	0.115216	0.01	0.0867934
miR-154-5p	0.0981699	0.01	0.101864
miR-558	0.0910241	0.01	0.109861
miR-519b-3p	0.0778134	0.01	0.128513
miR-539-5p	0.0762564	0.01	0.131137
miR-451a	0.06788	0.01	0.147319
miR-548a-3p	0.0666782	0.01	0.149974
miR-548c-3p	0.592963	0.0903366	0.152348
miR-302b-3p	0.0639025	0.01	0.156488
miR-758-3p	0.235219	0.0380174	0.161626
miR-499a-5p	0.056833	0.01	0.175954
miR-563	0.0550485	0.01	0.181658
miR-1-3p	0.0512418	0.01	0.195153
miR-517a-3p	0.0502552	0.01	0.198984
miR-512-3p	0.0488265	0.01	0.204807
miR-522-3p	0.0501975	0.0104563	0.208303
miR-573	0.0477883	0.01	0.209256
miR-583	0.0474873	0.01	0.210583
miR-561-3p	0.0824373	0.0181161	0.219756
miR-519c-3p	0.0451221	0.01	0.221621
miR-376b-3p	0.3785	0.0851114	0.224865
miR-586	0.0406129	0.01	0.246227
miR-299-5p	0.0783286	0.0197605	0.252277
miR-649	0.0385435	0.01	0.259447
miR-571	0.0497748	0.0133174	0.267554
miR-137-3p	0.0370218	0.01	0.270111
miR-376a-3p	0.894559	0.243301	0.271978
miR-409-5p	0.036254	0.01	0.275831
miR-199b-5p	0.0416674	0.0118437	0.284243
miR-562	0.0347078	0.01	0.28812
miR-376c-3p	0.270302	0.078883	0.291833
miR-369-3p	0.114509	0.0337832	0.295027
miR-410-3p	0.211431	0.0627895	0.296973
miR-302a-3p	0.101742	0.0306098	0.300857
miR-380-3p	0.0327437	0.01	0.305402
miR-379-5p	0.293588	0.0939298	0.319937
miR-651-5p	0.030884	0.01	0.323792
miR-548b-3p	0.029096	0.01	0.343689
miR-592	0.0283585	0.01	0.352628
miR-526b-5p	0.0280792	0.01	0.356136
miR-486-5p	0.599263	0.213645	0.356513
miR-485-5p	0.0279933	0.01	0.357228
miR-377-3p	0.556621	0.202298	0.36344
miR-190a-5p	0.215761	0.0785385	0.364006
miR-302c-3p	0.0293279	0.0110249	0.375919
miR-219a-5p	0.584827	0.226642	0.387536
miR-495-3p	0.074615	0.0294639	0.39488
miR-329-3p	0.0460278	0.0189459	0.411618
miR-519c-5p	0.0847657	0.035801	0.422352
miR-24-1-5p	0.385992	0.163919	0.424669
miR-382-5p	0.115592	0.0495533	0.428692
miR-147a	0.0232469	0.01	0.430165
miR-658	0.0754249	0.0325084	0.431003
miR-187-3p	0.0553536	0.0239017	0.431801
miR-206	0.12701	0.0550283	0.433259
miR-371a-3p	0.0226676	0.01	0.441159
miR-381-3p	0.118479	0.0531367	0.448489
miR-577	0.0219528	0.01	0.455522
miR-520a-3p	0.0829436	0.0381982	0.460532
miR-574-3p	16.8432	7.77366	0.46153
miR-302a-5p	0.0289905	0.0135475	0.467308
miR-345-5p	1.91255	0.921992	0.482074
miR-585-3p	0.0197597	0.01	0.50608
miR-766-3p	2.45719	1.24881	0.508225
miR-197-3p	13.436	6.93214	0.515939
miR-520f-3p	0.0401003	0.0210046	0.523801
miR-383-5p	0.128394	0.0672707	0.52394
miR-641	0.0482442	0.0261614	0.542269
miR-7-5p	16.0878	8.73911	0.543214
miR-122-5p	0.0850528	0.0463249	0.54466
miR-487a-3p	0.0183224	0.01	0.545781
miR-520g-3p	0.0605806	0.033644	0.55536
miR-192-5p	3.06268	1.72483	0.563176
miR-299-3p	0.0707822	0.0404881	0.57201
miR-369-5p	0.0513079	0.0298314	0.581419
miR-409-3p	0.146746	0.0856077	0.583373
miR-520c-3p	0.0315866	0.0185592	0.587567
miR-9-3p	0.956329	0.562607	0.588298
miR-515-3p	0.0748183	0.0446669	0.597005
miR-215-5p	1.80338	1.07812	0.597833
miR-449b-5p	0.066015	0.0400182	0.606198
miR-655-3p	0.0161457	0.01	0.619361
miR-323b-5p	0.297021	0.190354	0.640878
miR-181b-5p	11.0197	7.17856	0.651429
miR-449a	0.100467	0.0656116	0.653069
miR-625-5p	6.38421	4.16968	0.653123
miR-199a-5p	0.0333454	0.0223083	0.669007
miR-378a-5p	0.140773	0.0951529	0.675933
miR-185-5p	8.99021	6.09375	0.677821
miR-542-3p	0.595078	0.4054	0.681254
miR-324-5p	9.28483	6.32666	0.681397
miR-34a-5p	1.24282	0.852266	0.68575
miR-545-3p	0.341181	0.237883	0.697235
miR-503-5p	1.0057	0.705609	0.701608
miR-181c-5p	0.360443	0.253816	0.704177
miR-30a-3p	3.29231	2.31964	0.704562
miR-30a-5p	32.5765	23.0065	0.706231
miR-23b-3p	30.4303	21.7715	0.715455
miR-194-5p	1.08885	0.788556	0.724211
miR-193a-3p	0.60797	0.445513	0.732788
miR-193b-3p	29.7481	22.1004	0.742918
miR-30e-5p	5.18119	3.86085	0.745167
miR-542-5p	0.331076	0.246777	0.745378
miR-452-3p	0.486504	0.364156	0.748516
miR-17-3p	19.9693	14.9716	0.749734
miR-595	0.374693	0.281601	0.751551
miR-27b-3p	20.2039	15.3544	0.759973
miR-140-5p	4.18209	3.17932	0.760222
miR-30e-3p	4.97584	3.78446	0.760566
let-7b-5p	30.0497	23.1018	0.768788
miR-25-3p	26.9634	20.9282	0.77617
let-7c	8.96532	7.01635	0.78261
miR-106b-5p	48.4918	38.1397	0.78652
miR-519e-3p	0.0318697	0.0250677	0.786568
miR-584-5p	0.466982	0.367658	0.787305
miR-184	0.0142918	0.0112684	0.788448
miR-454-3p	4.97422	3.92578	0.789225
miR-520e-3p	0.0740622	0.0584934	0.789788
miR-518a-3p	0.0125565	0.01	0.796401
miR-18b-5p	2.84313	2.27312	0.799513
miR-450a-5p	0.327986	0.262395	0.80002
miR-130b-3p	7.46905	5.97623	0.800132
miR-639	0.0123918	0.01	0.806988
miR-339-5p	5.14975	4.18081	0.811846
let-7f-5p	137.215	112.043	0.816551
miR-181d-5p	9.00315	7.3999	0.821923
miR-452-5p	1.54253	1.27848	0.828823
miR-10a-5p	2.34223	1.94732	0.831394

## Sheet: Supplement  3
Dysregulated miRNAs in SAS
	Pt	ANE	FC
miR-485-3p	0.01	0.663785	66.3785
miR-483-3p	0.01	0.540322	54.0322
miR-609	0.01	0.3729	37.29
miR-615-3p	0.0105096	0.314794	29.9531
miR-647	0.01	0.280597	28.0597
miR-513a-5p	0.447753	11.7076	26.1474
miR-381-3p	0.0151231	0.320559	21.1967
miR-770-5p	0.01	0.18231	18.231
miR-214-3p	0.01	0.158815	15.8815
miR-328-3p	0.0758168	0.999153	13.1785
miR-493-3p	0.01	0.130886	13.0886
miR-605-5p	0.01	0.12092	12.092
miR-654-5p	0.01	0.118325	11.8325
miR-602	0.01	0.0904397	9.04397
miR-218-5p	0.124571	1.122	9.00689
miR-572	0.0392238	0.335155	8.5447
miR-640	0.01	0.0784634	7.84634
miR-432-3p	0.01	0.0732927	7.32927
miR-519e-5p	0.01	0.0709058	7.09058
miR-135a-5p	0.0373903	0.261261	6.9874
miR-136-5p	0.01	0.0658254	6.58254
miR-650	0.01	0.0633761	6.33761
miR-30b-5p	0.658307	4.03976	6.13659
miR-135b-5p	0.393823	2.2938	5.82445
miR-30c-5p	1.73303	9.07239	5.23499
miR-554	0.01	0.0516511	5.16511
miR-592	0.01	0.050486	5.0486
miR-568	0.01	0.0470252	4.70252
miR-630	0.05752	0.25384	4.41308
miR-517-5p	0.01	0.0435792	4.35792
miR-508-3p	0.01	0.0410691	4.10691
miR-518c-5p	0.01	0.0396357	3.96357
miR-663a	0.223789	0.865026	3.86536
miR-126-5p	0.0960279	0.359446	3.74314
miR-636	0.0309522	0.109541	3.53903
miR-487b-3p	0.0926766	0.326438	3.52234
miR-326	0.0654304	0.222477	3.40021
miR-454-5p	0.0668822	0.22436	3.35455
miR-373-5p	0.01	0.0331031	3.31031
miR-9-5p	0.956114	3.15498	3.2998
miR-212-3p	0.196851	0.618637	3.14267
miR-32-5p	1.28835	3.8854	3.0158
miR-34b-5p	0.483806	1.42839	2.9524
miR-181a-5p	1.10093	3.20866	2.9145
miR-641	0.0171748	0.0491451	2.86147
miR-486-5p	0.0472013	0.13241	2.80521
miR-127-3p	0.01	0.0271163	2.71163
miR-34c-5p	0.318621	0.799058	2.50787
miR-489-3p	0.01	0.0249412	2.49412
miR-610	0.0327164	0.0790274	2.41553
miR-581	0.01	0.0238964	2.38964
miR-662	0.0446584	0.106594	2.38688
miR-302c-3p	0.01	0.0238079	2.38079
miR-346	0.01	0.0233353	2.33353
miR-542-3p	0.0922715	0.213973	2.31895
miR-624-5p	0.0326226	0.0750637	2.30097
miR-9-3p	1.78263	3.87155	2.17182
miR-33a-5p	5.92068	12.6201	2.13152
miR-510-5p	0.01	0.0209022	2.09022
miR-635	0.01	0.0205797	2.05797
miR-645	0.01	0.020199	2.0199
miR-506-3p	0.01	0.0201618	2.01618
miR-498-5p	0.0306114	0.0616404	2.01364
miR-634	0.01	0.019842	1.9842
miR-638	2.1318	4.12916	1.93693
miR-515-3p	0.01	0.0190606	1.90606
miR-198	0.0799168	0.147884	1.85047
miR-564	0.0436071	0.0779673	1.78795
miR-675-5p	0.116936	0.206896	1.76931
miR-571	0.262832	0.464777	1.76834
miR-129-5p	0.01	0.0173332	1.73332
miR-629-3p	0.259286	0.446315	1.72132
miR-539-5p	0.0445415	0.0753398	1.69145
miR-154-3p	0.0310422	0.0523595	1.68672
miR-34a-5p	1.37171	2.30013	1.67683
miR-449b-5p	0.0183135	0.0305654	1.66901
miR-202-3p	2.00767	3.32387	1.65558
miR-101-3p	2.74875	4.37533	1.59175
miR-509-3p	0.505519	0.804518	1.59147
miR-29b-3p	216.763	343.908	1.58656
miR-429	4.26216	6.69792	1.57148
miR-494-3p	31.5477	49.4008	1.56591
miR-551a	0.01	0.0155283	1.55283
miR-374a-5p	1.49675	2.28678	1.52783
miR-370-3p	2.74178	4.14981	1.51355
miR-10a-5p	0.74443	1.12605	1.51264
miR-299-5p	0.0555624	0.0834755	1.50237
miR-195-5p	0.714006	1.04079	1.45768
miR-590-5p	4.8921	6.96066	1.42284
miR-7-5p	4.2029	5.93909	1.41309
miR-589-3p	0.01	0.0138748	1.38748
miR-141-3p	43.7627	59.9729	1.37041
miR-575	1.94534	2.6424	1.35832
miR-98-5p	5.17962	6.95284	1.34235
miR-134-5p	0.0333361	0.0446841	1.34041
miR-631	0.267845	0.35798	1.33652
miR-301a-3p	11.0977	14.7551	1.32956
miR-302a-5p	0.0199589	0.0262647	1.31594
miR-146b-5p	1.17867	1.5394	1.30605
miR-20b-5p	12.7426	16.6303	1.30509
miR-196b-5p	1.49285	1.94109	1.30026
miR-193a-3p	0.272678	0.354324	1.29942
miR-451a	0.01	0.0128587	1.28587
miR-601	0.0921108	0.118189	1.28312
miR-424-5p	10.8919	13.9471	1.28051
miR-24-1-5p	0.143692	0.182006	1.26663
miR-324-3p	7.49627	9.47468	1.26392
miR-219a-5p	0.165197	0.208107	1.25975
miR-335-5p	5.53686	6.94094	1.25359
miR-582-5p	0.898374	1.11662	1.24293
miR-338-3p	0.0226368	0.0279635	1.23531
miR-497-5p	0.0760356	0.0932371	1.22623
miR-181a-3p	0.870836	1.05734	1.21416
miR-622	0.128583	0.155728	1.21112
miR-19a-3p	47.7428	57.6455	1.20742
miR-139-5p	0.904906	1.09203	1.20679
miR-29c-3p	6.18422	7.46132	1.20651
miR-548c-3p	0.575896	0.0252225	0.0437969
miR-190a-5p	0.16094	0.01	0.0621351
miR-520e-3p	0.0800638	0.01	0.1249
miR-432-5p	3.53727	0.490974	0.1388
miR-378a-5p	0.164204	0.0233782	0.142372
miR-553	0.0696727	0.01	0.143528
miR-383-5p	0.210522	0.0385811	0.183264
miR-378a-3p	5.70133	1.13159	0.198478
miR-623	2.39412	0.512525	0.214077
miR-1-3p	0.0424528	0.01	0.235556
miR-658	0.0408862	0.01	0.244581
miR-499a-5p	0.0408221	0.01	0.244965
miR-556-5p	0.0402747	0.01	0.248295
miR-302c-5p	0.0402012	0.01	0.248749
miR-323b-5p	1.02357	0.260018	0.25403
miR-671-5p	1.58449	0.450308	0.284198
miR-210-3p	3.85517	1.09643	0.284405
miR-522-3p	0.0326799	0.01	0.305999
miR-18a-3p	1.20703	0.374507	0.310272
miR-193b-3p	24.6307	7.75605	0.314893
miR-520a-3p	0.032963	0.0113253	0.343577
miR-181d-5p	15.3042	5.26685	0.344145
miR-339-5p	5.53878	1.91028	0.344891
miR-149-5p	6.78598	2.34363	0.345363
miR-337-3p	0.0375594	0.0131018	0.34883
miR-329-3p	0.0276475	0.01	0.361696
miR-365a-3p	8.15752	3.02406	0.370708
miR-302a-3p	0.0268234	0.01	0.372809
miR-626	0.0261915	0.01	0.381803
miR-765	3.21655	1.26963	0.394717
miR-423-3p	0.493332	0.19967	0.404737
miR-122-5p	0.0976699	0.0402192	0.411787
miR-373-3p	0.173716	0.0721589	0.415385
miR-191-3p	0.1933	0.0809057	0.418551
miR-574-3p	40.3072	17.6803	0.43864
miR-320a-3p	25.4806	11.2414	0.441174
miR-224-5p	1.52513	0.674218	0.442073
miR-345-5p	1.23462	0.548261	0.444073
miR-500a-3p	0.388577	0.176177	0.45339
miR-410-3p	0.203169	0.0930327	0.457909
miR-409-3p	0.0798976	0.0366262	0.458414
miR-197-3p	32.5762	14.957	0.459139
miR-92a-3p	100.297	46.8688	0.467299
miR-452-3p	0.0973803	0.0455323	0.467572
miR-766-3p	6.37167	3.00687	0.471913
miR-223-3p	0.228409	0.108408	0.474625
miR-484	1.33405	0.640406	0.480048
miR-138-5p	2.86687	1.38302	0.482414
miR-628-3p	0.0734998	0.0361794	0.492238
miR-296-5p	1.1238	0.555349	0.494172
let-7b-5p	40.942	20.8302	0.508773
miR-154-5p	0.0195712	0.01	0.510956
miR-652-3p	1.90204	1.01837	0.535409
miR-376c-3p	0.0867708	0.0466126	0.537192
miR-591	0.0184118	0.01	0.54313
miR-520d-3p	0.100099	0.0545281	0.544739
miR-450a-5p	0.13726	0.075898	0.55295
miR-769-5p	0.875604	0.489636	0.559198
miR-31-5p	54.0942	30.2728	0.559632
miR-491-5p	0.503893	0.282072	0.559786
miR-128-3p	0.481663	0.270528	0.561655
miR-155-5p	2.78499	1.56513	0.561988
miR-452-5p	0.62979	0.354252	0.562492
miR-595	1.24988	0.719913	0.575987
miR-550a-3p	0.323065	0.186542	0.577414
miR-519e-3p	0.0202037	0.0117167	0.579926
miR-18b-5p	1.92903	1.12542	0.583416
miR-376b-3p	0.149151	0.0879997	0.590002
miR-502-5p	0.160757	0.0953886	0.59337
miR-625-5p	1.18345	0.704953	0.595678
miR-15b-5p	106.878	64.5716	0.60416
miR-382-5p	0.0770656	0.0473353	0.614221
miR-151a-3p	11.0686	6.82805	0.616883
miR-182-5p	13.3789	8.28074	0.61894
miR-557	0.127441	0.079065	0.620407
miR-125a-5p	16.6424	10.4048	0.625202
miR-503-5p	0.852289	0.540042	0.633638
miR-183-5p	4.58151	2.911	0.635379
miR-340-3p	0.219267	0.139392	0.635718
let-7c	7.90236	5.04174	0.638004
miR-196a-5p	0.634538	0.407486	0.642177
miR-205-5p	231.507	149.023	0.643709
miR-17-3p	20.3944	13.2209	0.64826
miR-449a	0.0885568	0.0577142	0.65172
miR-769-3p	0.156488	0.102624	0.655794
miR-519b-3p	0.0427855	0.0280705	0.656076
miR-188-5p	0.670183	0.44617	0.665744
miR-542-5p	0.188422	0.125474	0.665919
miR-130a-3p	33.0068	22.1982	0.672535
miR-132-3p	0.608353	0.410484	0.674746
miR-324-5p	13.2834	9.01655	0.678784
miR-92b-3p	0.703954	0.483766	0.687212
miR-100-5p	26.7625	18.4313	0.688702
miR-17-5p	61.0505	42.0518	0.688804
miR-23b-3p	26.1765	18.2725	0.698051
miR-24-3p	119.317	83.8444	0.702705
miR-25-3p	22.8975	16.2338	0.708975
miR-23a-3p	79.0319	56.2058	0.711179
miR-106a-5p	79.2777	56.512	0.712836
miR-130b-3p	8.14423	5.80799	0.713141
miR-18a-5p	31.48	22.6932	0.720876
miR-200c-3p	89.2466	64.4694	0.722374
miR-331-3p	21.6502	15.9015	0.734475
miR-758-3p	0.0486725	0.0358711	0.736989
miR-377-3p	0.144035	0.107456	0.74604
miR-125b-5p	43.8693	32.7736	0.747074
miR-361-5p	1.77308	1.34278	0.757313
miR-93-5p	34.0686	25.8167	0.757786
miR-182-3p	0.0367574	0.0278924	0.758824
miR-186-5p	5.66823	4.30123	0.758831
miR-495-3p	0.0266501	0.0202892	0.761319
let-7e	29.9613	22.8145	0.761464
miR-379-5p	0.158215	0.121404	0.767337
miR-221-3p	75.023	57.9424	0.772329
miR-27a-3p	53.792	41.6018	0.773382
miR-199b-5p	0.0128565	0.01	0.777815
miR-532-5p	0.528163	0.411326	0.778786
miR-517a-3p	0.0128303	0.01	0.779404
miR-425-5p	10.2453	8.02783	0.783564
miR-107	65.7565	51.6474	0.785435
miR-146a-5p	0.197463	0.155098	0.785453
miR-148b-3p	6.04466	4.80499	0.794914
miR-152-3p	1.83545	1.46173	0.796386
miR-27b-3p	11.8965	9.49193	0.797874
miR-302b-3p	0.0125143	0.01	0.799088
miR-99b-5p	6.42547	5.1523	0.801856
miR-585-3p	0.0124233	0.01	0.80494
miR-29a-3p	219.752	177.035	0.80561
miR-330-3p	0.571056	0.460121	0.805737
miR-505-3p	0.0486749	0.0393505	0.808436
miR-577	0.0121038	0.01	0.826187
miR-584-5p	0.992142	0.822723	0.829239
miR-185-5p	5.02089	4.17152	0.830832

## Sheet: Supplement  4
Common dysregulated miRNAs in OECM1 and SAS
	OECM1		SAS
	Pt	ANE	Pt	ANE
miR-513a-5p	0.232248	9.1502	0.447753	11.7076
miR-770-5p	0.0137813	0.320589	0.01	0.18231
miR-654-5p	0.01	0.139162	0.01	0.118325
miR-589-3p	0.01	0.101935	0.01	0.0138748
miR-519e-5p	0.01	0.0963041	0.01	0.0709058
miR-328-3p	0.01	0.0940385	0.0758168	0.999153
miR-631	0.01	0.0939418	0.267845	0.35798
miR-650	0.01	0.0850117	0.01	0.0633761
miR-636	0.01	0.0835278	0.0309522	0.109541
miR-30b-5p	0.617272	4.85024	0.658307	4.03976
miR-493-3p	0.0248934	0.192527	0.01	0.130886
miR-662	0.01	0.0662324	0.0446584	0.106594
miR-212-3p	0.107446	0.694977	0.196851	0.618637
miR-126-5p	0.0803476	0.466995	0.0960279	0.359446
miR-30c-5p	2.03722	10.6014	1.73303	9.07239
miR-508-3p	0.01	0.0488083	0.01	0.0410691
miR-610	0.01	0.0457113	0.0327164	0.0790274
miR-497-5p	0.01	0.0433551	0.0760356	0.0932371
miR-622	0.0333306	0.130735	0.128583	0.155728
miR-554	0.01	0.038226	0.01	0.0516511
miR-127-3p	0.01	0.0357339	0.01	0.0271163
miR-198	0.0491213	0.169542	0.0799168	0.147884
miR-564	0.0205969	0.070598	0.0436071	0.0779673
miR-135b-5p	0.496312	1.69154	0.393823	2.2938
miR-518c-5p	0.01	0.033637	0.01	0.0396357
miR-609	0.01	0.0334982	0.01	0.3729
miR-129-5p	0.0214855	0.0713942	0.01	0.0173332
miR-370-3p	2.26156	6.64673	2.74178	4.14981
miR-9-5p	0.258481	0.752084	0.956114	3.15498
miR-139-5p	0.195998	0.567151	0.904906	1.09203
miR-630	0.187378	0.516185	0.05752	0.25384
miR-494-3p	21.4676	57.3005	31.5477	49.4008
miR-214-3p	0.01	0.0261615	0.01	0.158815
miR-202-3p	1.44854	3.78157	2.00767	3.32387
miR-509-3p	0.403377	1.03967	0.505519	0.804518
miR-135a-5p	0.0897132	0.225629	0.0373903	0.261261
miR-638	1.68168	4.03895	2.1318	4.12916
miR-136-5p	0.0215964	0.0499924	0.01	0.0658254
miR-506-3p	0.01	0.0220974	0.01	0.0201618
miR-324-3p	4.96077	10.8928	7.49627	9.47468
miR-485-3p	0.01	0.0218588	0.01	0.663785
miR-605-5p	0.01	0.0206239	0.01	0.12092
miR-195-5p	0.362432	0.711974	0.714006	1.04079
miR-634	0.01	0.0196069	0.01	0.019842
miR-483-3p	0.01	0.019447	0.01	0.540322
miR-572	0.147652	0.267456	0.0392238	0.335155
miR-575	1.48992	2.61925	1.94534	2.6424
miR-326	0.01	0.017231	0.0654304	0.222477
miR-373-5p	0.01	0.01716	0.01	0.0331031
miR-454-5p	0.107503	0.164848	0.0668822	0.22436
miR-20b-5p	19.2128	28.3191	12.7426	16.6303
miR-663a	0.356911	0.509969	0.223789	0.865026
miR-498-5p	0.0395212	0.0559509	0.0306114	0.0616404
miR-601	0.118988	0.162758	0.0921108	0.118189
miR-602	0.085407	0.115865	0.01	0.0904397
miR-510-5p	0.01	0.0133675	0.01	0.0209022
miR-487b-3p	0.293369	0.379536	0.0926766	0.326438
miR-181a-5p	1.51888	1.83074	1.10093	3.20866
miR-629-3p	0.348589	0.420012	0.259286	0.446315
miR-624-5p	0.123209	0.148312	0.0326226	0.0750637
miR-452-5p	1.54253	1.27848	0.62979	0.354252
miR-181d-5p	9.00315	7.3999	15.3042	5.26685
miR-339-5p	5.14975	4.18081	5.53878	1.91028
miR-130b-3p	7.46905	5.97623	8.14423	5.80799
miR-450a-5p	0.327986	0.262395	0.13726	0.075898
miR-18b-5p	2.84313	2.27312	1.92903	1.12542
miR-520e-3p	0.0740622	0.0584934	0.0800638	0.01
miR-584-5p	0.466982	0.367658	0.992142	0.822723
miR-519e-3p	0.0318697	0.0250677	0.0202037	0.0117167
let-7c	8.96532	7.01635	7.90236	5.04174
miR-25-3p	26.9634	20.9282	22.8975	16.2338
let-7b-5p	30.0497	23.1018	40.942	20.8302
miR-27b-3p	20.2039	15.3544	11.8965	9.49193
miR-595	0.374693	0.281601	1.24988	0.719913
miR-17-3p	19.9693	14.9716	20.3944	13.2209
miR-452-3p	0.486504	0.364156	0.0973803	0.0455323
miR-542-5p	0.331076	0.246777	0.188422	0.125474
miR-193b-3p	29.7481	22.1004	24.6307	7.75605
miR-23b-3p	30.4303	21.7715	26.1765	18.2725
miR-503-5p	1.0057	0.705609	0.852289	0.540042
miR-324-5p	9.28483	6.32666	13.2834	9.01655
miR-185-5p	8.99021	6.09375	5.02089	4.17152
miR-378a-5p	0.140773	0.0951529	0.164204	0.0233782
miR-625-5p	6.38421	4.16968	1.18345	0.704953
miR-449a	0.100467	0.0656116	0.0885568	0.0577142
miR-323b-5p	0.297021	0.190354	1.02357	0.260018
miR-409-3p	0.146746	0.0856077	0.0798976	0.0366262
miR-122-5p	0.0850528	0.0463249	0.0976699	0.0402192
miR-383-5p	0.128394	0.0672707	0.210522	0.0385811
miR-197-3p	13.436	6.93214	32.5762	14.957
miR-766-3p	2.45719	1.24881	6.37167	3.00687
miR-585-3p	0.0197597	0.01	0.0124233	0.01
miR-345-5p	1.91255	0.921992	1.23462	0.548261
miR-574-3p	16.8432	7.77366	40.3072	17.6803
miR-520a-3p	0.0829436	0.0381982	0.032963	0.0113253
miR-577	0.0219528	0.01	0.0121038	0.01
miR-658	0.0754249	0.0325084	0.0408862	0.01
miR-382-5p	0.115592	0.0495533	0.0770656	0.0473353
miR-329-3p	0.0460278	0.0189459	0.0276475	0.01
miR-495-3p	0.074615	0.0294639	0.0266501	0.0202892
miR-190a-5p	0.215761	0.0785385	0.16094	0.01
miR-377-3p	0.556621	0.202298	0.144035	0.107456
miR-379-5p	0.293588	0.0939298	0.158215	0.121404
miR-302a-3p	0.101742	0.0306098	0.0268234	0.01
miR-410-3p	0.211431	0.0627895	0.203169	0.0930327
miR-376c-3p	0.270302	0.078883	0.0867708	0.0466126
miR-199b-5p	0.0416674	0.0118437	0.0128565	0.01
miR-376b-3p	0.3785	0.0851114	0.149151	0.0879997
miR-522-3p	0.0501975	0.0104563	0.0326799	0.01
miR-517a-3p	0.0502552	0.01	0.0128303	0.01
miR-1-3p	0.0512418	0.01	0.0424528	0.01
miR-499a-5p	0.056833	0.01	0.0408221	0.01
miR-758-3p	0.235219	0.0380174	0.0486725	0.0358711
miR-302b-3p	0.0639025	0.01	0.0125143	0.01
miR-548c-3p	0.592963	0.0903366	0.575896	0.0252225
miR-519b-3p	0.0778134	0.01	0.0427855	0.0280705
miR-154-5p	0.0981699	0.01	0.0195712	0.01
miR-553	0.115216	0.01	0.0696727	0.01

## Sheet: Supplement  5
Overexpressed miRNAs in TCGA-HNSC
	Tumor	Normal	FC	LogFC	P
miR-105-5p	75.1729	1.56434	48.054	4.89262	1.51956e-16
miR-767-5p	56.4625	1.41652	39.8601	4.57162	7.0251e-19
miR-1269a	110.015	5.40594	20.3509	4.11521	2.35444e-13
miR-1269b	30.5893	0.847403	36.0976	4.09586	3.39721e-11
miR-196a-5p	72.208	3.99881	18.0574	3.87235	4.6318e-51
miR-196b-5p	163.593	12.7428	12.8381	3.58216	4.35486e-36
miR-9-5p	4475.02	436.242	10.2581	3.35571	3.00532e-14
miR-31-5p	94.4923	14.0436	6.72851	2.66624	1.60911e-34
miR-455-3p	326.243	60.4462	5.39725	2.41297	2.8929e-53
miR-210-3p	1121.53	225.498	4.97358	2.30919	3.5462e-27
miR-503-5p	8.65454	1.32789	6.51751	2.05218	2.82265e-12
miR-1911-5p	4.70095	0.531685	8.8416	1.89608	2.59358e-10
miR-31-3p	59.0308	15.1549	3.89517	1.89373	6.17931e-18
miR-509-3p	26.9806	7.18046	3.7575	1.77417	0.00457814
miR-4652-5p	4.04564	0.593179	6.82028	1.66313	1.3597e-35
miR-193b-3p	149.295	48.4013	3.08452	1.60517	2.09035e-35
miR-224-5p	140.693	47.0406	2.99088	1.56044	1.10653e-15
miR-301a-3p	8.66688	2.31258	3.74771	1.54509	4.28204e-27
miR-508-5p	5.06494	1.09856	4.61052	1.53109	0.00712839
miR-519a-5p	3.34243	0.515002	6.49013	1.51918	0.0018201
miR-183-5p	8057.74	2853.8	2.82351	1.49716	1.55572e-32
miR-4326	6.01497	1.52625	3.94101	1.47344	3.32206e-19
miR-516a-5p	4.04753	0.862047	4.69526	1.43869	0.000658991
miR-506-3p	3.39775	0.627994	5.41049	1.43367	0.00772505
miR-301a-5p	3.88541	0.823108	4.72041	1.42208	5.61493e-30
miR-1301-3p	7.38454	2.16352	3.4132	1.4062	3.7788e-35
miR-508-3p	65.3629	24.0473	2.7181	1.40572	0.0284854
miR-1293	5.8823	1.62221	3.62611	1.39211	1.43004e-13
miR-767-3p	2.29347	0.275694	8.3189	1.36833	1.25755e-20
miR-424-5p	90.9244	34.6517	2.62395	1.36648	4.37229e-13
miR-615-3p	2.35074	0.310742	7.56491	1.35409	9.83035e-24
miR-18a-5p	22.4055	8.19071	2.73548	1.3486	4.02495e-18
miR-1304-3p	3.07067	0.601371	5.10611	1.34596	4.71381e-07
miR-187-3p	40.6603	15.3914	2.64175	1.34573	7.71189e-07
miR-130b-5p	13.0687	4.53723	2.88033	1.34525	5.28531e-27
miR-937-3p	3.74102	0.873068	4.28492	1.3398	6.01374e-28
miR-20b-5p	28.52	10.6839	2.66943	1.33717	0.0103615
miR-1307-3p	1408.45	560.525	2.51273	1.32771	6.29807e-26
miR-450a-5p	8.00474	2.59971	3.07909	1.3228	3.70251e-21
miR-93-3p	10.3248	3.53584	2.92006	1.32005	7.88207e-33
miR-2355-5p	79.1323	31.2473	2.53245	1.31321	1.11301e-24
miR-96-5p	18.492	6.9045	2.67825	1.30214	5.53594e-24
miR-4746-5p	5.13843	1.5269	3.36526	1.2805	1.97635e-36
miR-130b-3p	20.3871	7.92304	2.57314	1.26113	2.23229e-37
miR-592	3.03272	0.688825	4.40274	1.25573	0.00276478
miR-135b-5p	42.4757	17.2801	2.45807	1.24993	1.31098e-07
miR-93-5p	6214.2	2614.6	2.37673	1.24866	7.24016e-15
miR-6087	10.0703	3.67156	2.7428	1.24472	2.35522e-07
miR-324-5p	20.9883	8.35067	2.51336	1.23359	2.02619e-14
miR-944	195.12	82.9686	2.35173	1.22381	1.42616e-21
miR-9-3p	5.05543	1.61661	3.12717	1.21053	3.55366e-07
miR-671-5p	5.45365	1.8067	3.01857	1.20124	4.73458e-25
miR-548f-3p	1.57923	0.134376	11.7523	1.18504	1.20213e-14
miR-514b-5p	1.81116	0.245296	7.38358	1.17468	0.0137212
miR-708-5p	86.2017	37.8899	2.27505	1.16496	3.08851e-15
miR-455-5p	55.6158	24.7183	2.24998	1.13841	5.93176e-21
miR-182-5p	17130.1	7807.83	2.19397	1.13344	4.98519e-15
miR-23a-5p	6.64561	2.49451	2.66409	1.12954	5.05378e-16
miR-17-5p	568.329	259.294	2.19183	1.12912	9.52684e-13
miR-424-3p	3.64857	1.13515	3.21417	1.12245	2.07982e-25
miR-577	5.01071	1.79109	2.79758	1.10671	0.00152787
miR-7-5p	3.95397	1.30969	3.01902	1.10089	3.34339e-19
miR-21-5p	253346	118787	2.13277	1.09272	1.03395e-15
miR-509-3-5p	2.77359	0.794608	3.49052	1.07227	0.0161072
miR-877-5p	2.46926	0.657103	3.75779	1.06596	6.1919e-30
miR-454-3p	7.62553	3.13178	2.43489	1.06185	5.54225e-16
miR-19a-3p	33.2298	15.4138	2.15585	1.06035	4.84804e-09
miR-151a-5p	73.833	35.0573	2.10607	1.05338	8.4716e-24
miR-2355-3p	7.29125	3.00405	2.42714	1.05013	1.08688e-14
miR-137-3p	2.27456	0.590386	3.85266	1.04192	7.25241e-09
miR-365a-5p	2.02948	0.489836	4.14317	1.02391	2.76937e-40
miR-744-3p	14.4934	6.66427	2.17478	1.01543	6.12857e-14
miR-106a-5p	16.075	7.50442	2.14207	1.0056	0.000903929
miR-3687	2.23854	0.623345	3.59118	0.996375	0.00231847
miR-708-3p	199.876	99.8942	2.00088	0.993462	4.546e-12
miR-92a-1-5p	5.68471	2.38819	2.38034	0.980349	3.64436e-13
miR-18a-3p	2.45961	0.755104	3.25731	0.979051	6.07458e-27
miR-205-5p	13247.3	6779.93	1.9539	0.966253	3.63323e-10
miR-106b-3p	372.417	190.211	1.95792	0.965624	6.28396e-23
miR-452-3p	8.82664	4.08077	2.16298	0.951651	4.73829e-18
miR-450b-5p	12.135	5.80746	2.08956	0.948229	1.20963e-13
miR-203b-3p	125.569	64.7051	1.94064	0.945851	3.46506e-10
miR-193b-5p	11.728	5.63445	2.08148	0.939954	2.00013e-21
miR-20b-3p	1.96683	0.565813	3.47611	0.922011	0.00216671
miR-16-2-3p	12.6683	6.23556	2.03162	0.917656	7.67054e-17
miR-20a-3p	7.20149	3.37347	2.13474	0.907106	2.37925e-11
miR-222-3p	93.4188	50.1305	1.86351	0.884889	8.44292e-17
miR-3648	3.12059	1.25838	2.47984	0.867559	0.000353046
miR-24-2-5p	43.5711	23.6321	1.84373	0.85557	2.71867e-07
miR-423-3p	95.955	52.7344	1.81959	0.85147	4.28617e-11
miR-550a-5p	2.88392	1.15791	2.49062	0.847877	1.17547e-20
miR-3662	1.7092	0.505997	3.37789	0.84715	1.05054e-13
miR-629-3p	4.46563	2.05294	2.17524	0.840189	7.84628e-16
miR-15b-3p	41.4527	22.7721	1.82033	0.836589	1.27611e-11
miR-503-3p	1.33563	0.309962	4.30901	0.834286	7.72016e-15
miR-129-5p	9.57519	4.93934	1.93856	0.832308	0.0103725
miR-320b	5.33135	2.56222	2.08075	0.829735	2.83086e-12
miR-1910-5p	1.33483	0.314481	4.24456	0.828826	1.35888e-15
miR-3074-5p	4.0219	1.85906	2.1634	0.81269	2.35957e-09
miR-1306-5p	5.36107	2.6286	2.03951	0.809856	4.71128e-13
miR-6499-3p	3.54327	1.59194	2.22576	0.8097	1.27531e-05
miR-1180-3p	20.827	11.5657	1.80075	0.796622	1.16512e-06
miR-7-1-3p	16.365	9.07915	1.80248	0.784811	1.07233e-10
miR-513c-5p	1.16307	0.260792	4.45976	0.77875	0.000248631
miR-92a-3p	12048.3	7038.81	1.71169	0.775338	5.35923e-14
miR-181b-5p	275.38	161.077	1.70961	0.769969	7.21299e-16
miR-29b-1-5p	5.56739	2.86106	1.94592	0.766323	8.98839e-06
miR-20a-5p	416.345	244.532	1.70262	0.765327	3.38572e-05
miR-142-3p	1812.61	1075.58	1.68523	0.752399	6.94644e-05
miR-3614-5p	5.68359	2.96772	1.91514	0.752313	8.83873e-10
miR-589-3p	1.93004	0.745483	2.58898	0.747295	5.05018e-14
miR-584-5p	159.059	94.9265	1.6756	0.738604	8.60818e-10
miR-550a-3p	2.0833	0.852567	2.44357	0.734952	2.51936e-18
miR-21-3p	4863.07	2923.08	1.66368	0.734182	3.18098e-06
miR-3677-3p	4.93787	2.57549	1.91725	0.731804	8.43856e-11
miR-33a-5p	27.4994	16.2203	1.69537	0.726825	0.000558988
miR-1305	1.05796	0.246042	4.29991	0.72386	3.70144e-21
miR-766-3p	7.18516	3.99118	1.80026	0.713629	2.5067e-19
miR-507	1.07071	0.273284	3.91794	0.701572	0.00130978
miR-7702	1.96438	0.834949	2.3527	0.691991	5.03233e-11
miR-15b-5p	263.395	162.973	1.61619	0.689238	2.46651e-13
miR-3934-5p	1.85366	0.769894	2.40768	0.689148	4.48943e-20
miR-324-3p	20.8601	12.5622	1.66054	0.688709	5.75145e-12
miR-425-5p	228.169	141.568	1.61173	0.684765	5.6229e-05
miR-522-3p	0.972241	0.230711	4.21411	0.680344	0.0194938
miR-940	3.72326	1.95309	1.90634	0.677558	3.61838e-08
miR-514a-5p	1.4903	0.558679	2.66755	0.675998	0.0258759
miR-103a-2-5p	2.11086	0.950999	2.21963	0.673101	3.96234e-08
miR-518c-5p	1.27632	0.428846	2.97616	0.67185	0.0202673
miR-505-3p	29.2067	18.0851	1.61496	0.66242	2.88875e-09
miR-301b-3p	1.13848	0.353193	3.2234	0.66022	8.50087e-17
miR-548y	0.871423	0.187955	4.63633	0.655655	4.20347e-05
miR-513a-5p	0.907757	0.21194	4.28308	0.654559	0.0018984
miR-331-3p	17.0123	10.448	1.62828	0.653888	1.84281e-08
miR-4449	1.17603	0.386672	3.04142	0.650073	6.5058e-10
miR-323b-3p	2.50129	1.23349	2.02782	0.648588	1.08913e-06
miR-200c-5p	56.4956	35.7425	1.58063	0.646001	4.24077e-06
miR-519a-3p	0.978453	0.266072	3.6774	0.644014	0.00342268
miR-330-5p	31.839	20.0772	1.58582	0.639723	2.55637e-09
miR-505-5p	5.00798	2.87531	1.74172	0.632569	5.1619e-05
miR-3651	1.88977	0.866329	2.18136	0.630753	2.24207e-06
miR-576-5p	10.6128	6.59138	1.6101	0.613277	1.14452e-07
miR-589-5p	58.1719	37.7748	1.53996	0.609792	9.2269e-19
miR-320a-3p	569.375	372.838	1.52714	0.609497	8.90155e-07
miR-181b-3p	12.9546	8.15402	1.58874	0.608262	1.05608e-05
miR-484	60.2445	39.3064	1.53269	0.60357	3.47681e-08
miR-135b-3p	1.91078	0.916728	2.08435	0.60276	2.40192e-09
miR-99b-3p	49.4624	32.2342	1.53447	0.602543	1.55645e-16
miR-197-3p	263.921	173.738	1.51907	0.600367	2.45144e-09
miR-3934-3p	2.24123	1.17413	1.90885	0.576107	8.49965e-12
miR-25-3p	9120.16	6145.5	1.48404	0.569452	2.87735e-09
miR-1283	0.768515	0.203458	3.77726	0.555353	0.0105887
miR-130a-3p	69.4338	47.0798	1.47481	0.550837	1.16386e-07
miR-483-3p	2.50757	1.39482	1.79778	0.550556	0.000870733
miR-342-3p	152.291	103.811	1.467	0.548484	0.00475198
miR-1295b-5p	0.934795	0.323957	2.88556	0.547325	0.0233779
miR-345-5p	10.5282	6.91097	1.5234	0.54324	0.00458679
miR-181a-5p	1087.76	747.292	1.4556	0.541015	3.75144e-09
miR-141-5p	817.621	562.622	1.45323	0.538469	4.89449e-05
miR-7705	1.07759	0.43909	2.45415	0.529756	4.94217e-16
miR-509-5p	0.776777	0.231482	3.35567	0.528867	0.0141254
miR-1254	0.974504	0.369679	2.63608	0.527653	7.10512e-15
miR-6720-3p	3.33015	2.00666	1.65955	0.526256	6.9225e-05
miR-339-5p	34.9732	24.0408	1.45474	0.522643	0.0336943
miR-421	2.855	1.68739	1.69196	0.520525	2.41865e-08
miR-1277-3p	1.18566	0.531806	2.2295	0.512836	1.23785e-11
miR-3200-3p	2.24115	1.27314	1.76033	0.511816	0.000376618
miR-152-5p	1.23969	0.571011	2.17105	0.511607	3.7115e-13
miR-130a-5p	1.13569	0.500768	2.26788	0.508998	2.6761e-08
let-7d-3p	245.168	172.312	1.42282	0.506275	6.20098e-08
miR-501-3p	34.046	23.6791	1.43781	0.505957	0.000488452
miR-27b-5p	40.1341	28.0208	1.4323	0.50325	2.04001e-06
miR-183-3p	1.10124	0.4826	2.28189	0.503112	2.26129e-13
miR-7706	1.77771	0.965644	1.84095	0.498892	1.40232e-09
miR-19b-1-5p	9.08623	6.15877	1.47533	0.494604	6.47771e-06
miR-342-5p	5.42106	3.56051	1.52255	0.493617	5.40473e-07
miR-141-3p	831.6	592.301	1.40402	0.48886	0.00142383
miR-663a	0.800431	0.285938	2.79932	0.485521	8.42237e-06
miR-148b-5p	1.70237	0.935677	1.8194	0.481389	1.65212e-10
miR-3150b-3p	2.38889	1.42769	1.67325	0.481224	0.000188021
miR-532-3p	22.7514	16.084	1.41454	0.475372	0.000288126
miR-4788	0.966033	0.415399	2.32555	0.474079	1.71572e-06
miR-181a-2-3p	834.804	600.85	1.38937	0.473761	2.01919e-07
miR-590-5p	11.8426	8.24967	1.43552	0.473461	3.5035e-06
miR-25-5p	0.818765	0.315661	2.59381	0.467171	1.92517e-12
miR-191-5p	306.149	221.263	1.38365	0.466673	7.18548e-05
miR-16-1-3p	5.12573	3.43302	1.49306	0.46659	6.504e-05
miR-1295b-3p	0.762066	0.282045	2.70193	0.458821	0.0426226
miR-616-5p	1.45925	0.790488	1.84601	0.457866	0.000129172
miR-4668-3p	1.50375	0.833239	1.8047	0.449694	2.26377e-05
miR-33b-5p	3.00707	1.94239	1.54813	0.44556	0.00437427
miR-331-5p	3.47748	2.29242	1.51695	0.443539	3.69475e-11
miR-873-5p	0.722541	0.266716	2.70903	0.443446	9.26909e-07
miR-155-3p	0.919947	0.415506	2.21404	0.439748	2.14446e-08
miR-200a-5p	734.507	541.588	1.35621	0.438883	0.00602354
miR-513b-5p	0.652363	0.224393	2.90724	0.432464	0.00293906
miR-3615	6.36107	4.47524	1.42139	0.426993	8.15662e-06
miR-6891-5p	0.636064	0.217618	2.92285	0.426168	7.02176e-11
miR-138-5p	2.80683	1.83656	1.52831	0.424447	0.0047456
miR-365b-5p	0.798489	0.34179	2.3362	0.422626	1.38888e-11
miR-3170	0.738782	0.297287	2.48508	0.42258	1.53947e-10
miR-3922-3p	1.05748	0.535638	1.97424	0.422038	1.17072e-06
miR-185-3p	5.84404	4.12579	1.41646	0.417073	1.50083e-05
miR-128-1-5p	6.69149	4.7658	1.40406	0.415742	7.80371e-06
miR-7974	1.06898	0.551059	1.93987	0.415668	0.00062997
miR-1306-3p	1.43207	0.823255	1.73952	0.415668	6.48397e-09
miR-335-3p	64.6068	48.2733	1.33835	0.413038	0.00167355
miR-3928-3p	1.04971	0.541565	1.93829	0.411023	3.91071e-07
miR-448	0.47963	0.113869	4.21212	0.409657	5.29385e-06
miR-501-5p	2.44077	1.59383	1.53139	0.407648	0.000417234
miR-942-3p	1.00383	0.512523	1.95861	0.405806	1.05862e-09
miR-4664-3p	0.949361	0.480483	1.97585	0.396934	2.80447e-05
miR-210-5p	1.30176	0.754169	1.72609	0.391952	8.14023e-07
miR-942-5p	9.06926	6.68865	1.35592	0.389157	2.67157e-05
miR-4661-5p	3.29447	2.28101	1.4443	0.388339	5.53211e-05
miR-769-3p	1.57842	0.971046	1.62548	0.387526	2.89461e-08
miR-4677-3p	6.76713	4.94488	1.36851	0.385735	3.14519e-08
miR-573	0.857738	0.427483	2.00648	0.380073	0.0399554
miR-454-5p	0.866074	0.433947	1.9958	0.380014	6.91965e-11
miR-3917	1.73293	1.10094	1.57405	0.379413	5.82088e-05
miR-3127-5p	3.67704	2.6034	1.4124	0.376238	0.00348158
miR-4466	0.570392	0.210352	2.71161	0.375698	1.63905e-09
miR-760	1.12274	0.637249	1.76185	0.374652	2.47651e-05
miR-296-3p	1.26732	0.752778	1.68352	0.371345	0.000277048
let-7f-1-3p	3.4982	2.48837	1.40582	0.366794	4.18238e-07
miR-15a-5p	164.656	127.675	1.28965	0.364459	0.0130181
miR-3660	0.488173	0.156901	3.11134	0.363277	1.6275e-06
miR-373-3p	0.4798	0.151782	3.16112	0.361535	0.0113985
miR-1307-5p	241.522	188.03	1.28449	0.359505	0.00785525
miR-19b-3p	141.853	110.35	1.28548	0.359431	0.0219682
miR-192-5p	263.595	205.433	1.28312	0.358113	7.00104e-05
miR-6854-5p	2.25345	1.54056	1.46275	0.356829	0.00277334
miR-515-5p	0.754217	0.370752	2.03429	0.35586	0.0299503
miR-5579-3p	1.13175	0.66672	1.69749	0.355027	2.07373e-05
miR-542-3p	189.527	147.996	1.28063	0.354725	0.00805107
miR-939-5p	1.06667	0.616796	1.72938	0.354172	7.52143e-09
miR-194-3p	1.52759	0.979183	1.56006	0.352856	1.63117e-06
miR-483-5p	1.71011	1.12547	1.51946	0.350568	0.0102241
miR-3161	0.618694	0.272889	2.2672	0.346724	4.35063e-06
miR-185-5p	76.7145	60.2204	1.2739	0.344172	0.000394247
miR-2277-5p	0.833162	0.444973	1.87239	0.343292	0.000150822
miR-1246	0.529883	0.207067	2.559	0.341916	0.00769481
miR-200c-3p	9572.58	7556.22	1.26685	0.341203	0.0131612
miR-323a-3p	3.07233	2.24096	1.37099	0.329431	0.00598306
miR-3940-3p	0.659221	0.322987	2.04101	0.326707	1.76935e-07
miR-1976	8.85631	6.86774	1.28955	0.325099	0.000140407
miR-423-5p	46.9599	37.5013	1.25222	0.316923	0.00132491
miR-204-3p	0.495334	0.208614	2.37441	0.307114	0.0190211
miR-651-5p	3.91481	2.97351	1.31656	0.306721	0.00253326
miR-181a-3p	176.345	142.529	1.23726	0.305219	0.00596985
miR-3677-5p	1.25606	0.827035	1.51875	0.304303	3.49676e-05
miR-1292-5p	0.645832	0.334334	1.93169	0.302697	1.02938e-07
miR-191-3p	1.42229	0.96408	1.47528	0.302518	0.00140994
miR-106b-5p	278.209	225.427	1.23414	0.302299	0.00127767
miR-548k	0.576979	0.281754	2.04781	0.299044	5.60876e-05
miR-6842-3p	3.15733	2.38369	1.32456	0.29706	7.03456e-05
miR-224-3p	3.24818	2.45803	1.32146	0.296895	0.00257052
miR-3691-5p	0.59957	0.303549	1.9752	0.295239	1.77417e-11
miR-18b-3p	0.510494	0.232202	2.19849	0.293782	0.029407
miR-873-3p	0.422183	0.165326	2.55364	0.287374	4.71833e-10
miR-3681-5p	0.524124	0.252316	2.07726	0.283382	0.0161609
miR-16-5p	487.394	400.376	1.21734	0.283091	0.000752736
miR-5001-5p	0.677826	0.38008	1.78338	0.281841	2.37503e-06
miR-4772-5p	1.4501	1.01772	1.42486	0.280117	0.0236153
miR-1343-3p	0.627772	0.342828	1.83116	0.277624	1.12871e-05
miR-500a-5p	3.85936	3.02251	1.27687	0.272672	0.0466705
miR-876-5p	0.382187	0.144245	2.64958	0.272558	3.54746e-07
miR-500b-5p	3.86114	3.0253	1.27628	0.272198	0.0470604
miR-188-5p	2.338	1.76595	1.32393	0.271208	0.0020566
miR-3144-3p	0.545157	0.280701	1.94212	0.270819	0.0049802
miR-6499-5p	4.00637	3.14983	1.27193	0.270711	0.0386029
miR-129-1-3p	0.521431	0.263105	1.98183	0.268454	0.00353257
miR-3610	0.981688	0.647209	1.5168	0.266706	0.000705427
miR-4772-3p	8.47202	6.8733	1.2326	0.266704	0.0230415
miR-3187-3p	0.473355	0.225994	2.09454	0.265153	9.00865e-09
miR-3940-5p	0.985331	0.661953	1.48852	0.256501	0.00406166
miR-6728-5p	0.499568	0.255582	1.95463	0.256191	2.59161e-05
miR-3682-3p	1.42483	1.03163	1.38115	0.255249	0.000226505
miR-181d-5p	11.6602	9.61776	1.21236	0.253824	0.00184022
miR-1271-5p	2.65798	2.08528	1.27464	0.245644	0.00706859
miR-1226-3p	0.750646	0.478894	1.56746	0.243368	4.82952e-06
miR-4713-5p	0.43607	0.214045	2.03729	0.242305	0.0192447
miR-4638-3p	0.691732	0.431673	1.60244	0.240799	0.00674723
miR-4766-3p	0.513981	0.288062	1.78427	0.233146	0.000601047
miR-219a-1-3p	3.50249	2.83154	1.23696	0.232799	0.0372125
miR-4658	0.473373	0.259812	1.82198	0.225914	0.0436251
miR-584-3p	0.655958	0.416102	1.57643	0.225741	0.00535062
miR-542-5p	1.40311	1.0558	1.32895	0.225198	0.00512709
miR-3176	0.429095	0.222944	1.92468	0.224744	1.9889e-07
miR-4665-5p	0.414258	0.210818	1.965	0.224063	0.000152992
miR-3605-3p	0.957048	0.676144	1.41545	0.223533	0.00407669
miR-618	0.698795	0.457341	1.52795	0.221173	0.000520478
miR-3664-5p	0.433016	0.230217	1.88091	0.220142	0.00260731
miR-3911	0.379102	0.185991	2.03827	0.217635	2.11471e-09
miR-1249-3p	2.18108	1.73592	1.25644	0.217491	0.00714682
miR-5010-3p	0.630968	0.403038	1.56553	0.217175	8.7928e-06
miR-4758-3p	0.358943	0.169559	2.11692	0.21652	7.4917e-06
miR-7854-3p	0.521127	0.310063	1.68071	0.215505	0.000301872
miR-639	0.592907	0.372756	1.5906	0.214586	2.06261e-05
miR-3913-5p	2.24518	1.80552	1.24351	0.210029	0.00979899
miR-18b-5p	0.805517	0.565544	1.42432	0.205748	0.0266811
miR-3164	0.335515	0.158068	2.12259	0.205675	0.00898029
miR-551a	0.600402	0.387802	1.54822	0.205633	0.0102517
miR-3690	0.922151	0.670381	1.37556	0.202545	0.0448058
miR-6720-5p	0.369514	0.19238	1.92075	0.19982	0.000960086
miR-3129-3p	0.546167	0.352145	1.55097	0.193446	0.000893902
miR-548v	0.888579	0.653086	1.36059	0.19214	0.0320824
miR-3680-3p	0.502626	0.315821	1.59149	0.191522	5.15955e-05
miR-4674	0.370696	0.201212	1.84231	0.190417	0.000124814
miR-2277-3p	0.403352	0.230747	1.74802	0.189342	3.60375e-05
miR-196b-3p	0.328465	0.166737	1.96996	0.187281	2.06957e-07
miR-3117-3p	0.822782	0.602245	1.36619	0.186047	0.00739909
miR-138-1-3p	0.525965	0.342147	1.53725	0.185179	0.00136749
miR-4778-3p	0.374192	0.212738	1.75894	0.180316	0.000371869
miR-4517	0.358927	0.200102	1.79372	0.179311	0.000950546
miR-7850-5p	0.440243	0.272074	1.6181	0.17913	0.000735905
miR-4664-5p	0.408376	0.244364	1.67118	0.178624	0.000340284
miR-6820-3p	0.465121	0.294534	1.57918	0.178587	1.06672e-05
miR-1229-3p	0.445513	0.27751	1.6054	0.178247	0.0147924
miR-3619-5p	0.328051	0.174282	1.88231	0.177533	2.09526e-06
miR-6754-5p	0.287285	0.139318	2.06208	0.176161	7.90308e-07
miR-32-3p	0.980249	0.752677	1.30235	0.176122	0.00389897
miR-7112-3p	0.412928	0.251752	1.64022	0.174739	0.00115023
miR-4451	0.337754	0.186375	1.81223	0.173253	0.00272494
miR-1910-3p	0.331075	0.180973	1.82942	0.172616	0.000375575
miR-570-3p	0.648048	0.464365	1.39556	0.170483	0.00586775
miR-3173-5p	0.514935	0.34647	1.48623	0.170074	0.00110052
miR-147b-3p	0.638051	0.456575	1.39747	0.169401	0.0482261
miR-5703	0.481081	0.317868	1.51346	0.168445	0.00301943
miR-6777-5p	0.450212	0.291267	1.5457	0.167477	0.00107509
miR-4714-3p	0.303259	0.161629	1.87627	0.165974	4.17933e-08
miR-3136-5p	0.516228	0.351765	1.46754	0.165642	0.00109824
miR-363-5p	0.296893	0.156636	1.89543	0.165124	6.16985e-05
miR-5008-3p	0.411238	0.259185	1.58666	0.16447	0.0241983
miR-636	0.409715	0.258766	1.58334	0.163393	0.000440366
miR-3609	0.35504	0.21288	1.6678	0.159899	1.07939e-05
miR-345-3p	0.57941	0.414601	1.39751	0.15899	0.00225753
miR-4435	0.361641	0.221092	1.6357	0.157174	0.00227171
miR-652-5p	0.590829	0.427004	1.38366	0.15679	0.00680039
miR-3654	0.382318	0.240477	1.58983	0.156194	0.037668
miR-548az-5p	0.253734	0.125154	2.02738	0.15611	0.00045998
miR-2115-3p	0.485565	0.338114	1.4361	0.15081	0.0288316
miR-4707-3p	0.38097	0.245158	1.55398	0.149353	0.00336055
miR-6797-3p	0.320594	0.193884	1.65353	0.145524	0.000267216
miR-3620-3p	0.252704	0.132552	1.90646	0.145469	1.6835e-09
miR-6844	0.325782	0.199847	1.63016	0.143993	0.0018461
miR-545-5p	0.414561	0.28081	1.47631	0.143298	0.000548151
miR-6814-3p	0.280117	0.159162	1.75995	0.143194	3.21733e-05
miR-6798-3p	0.359362	0.231735	1.55075	0.142238	0.000137396
miR-187-5p	0.342027	0.21677	1.57784	0.141358	0.00752489
miR-936	0.264767	0.149609	1.76972	0.137728	0.0136485
miR-4512	0.220131	0.109042	2.01877	0.137722	0.0356244
miR-5008-5p	0.269559	0.154405	1.74579	0.137178	0.000214478
miR-4797-3p	0.618788	0.472013	1.31095	0.137123	0.0250484
miR-579-5p	0.5445	0.405752	1.34195	0.135798	0.0156093
miR-7844-5p	0.332189	0.2128	1.56104	0.135457	0.00134782
miR-4645-3p	0.373147	0.250369	1.49039	0.135132	0.000914179
miR-3121-3p	0.235213	0.125104	1.88015	0.134702	0.0252363
miR-4478	0.237266	0.128786	1.84232	0.132383	0.00272233
miR-3943	0.212231	0.106038	2.00146	0.132264	0.000507916
miR-1276	0.401792	0.279981	1.43507	0.131151	0.00908788
miR-4707-5p	0.302332	0.193367	1.56352	0.12606	0.0140837
miR-658	0.400582	0.285236	1.40439	0.123993	0.00658541
miR-6834-5p	0.261143	0.158061	1.65217	0.123021	1.69548e-05
miR-3679-5p	0.232831	0.132279	1.76015	0.122746	1.66336e-05
miR-4473	0.373589	0.261582	1.42819	0.122716	0.00376877
miR-7977	0.257146	0.155414	1.65458	0.121742	0.00487979
miR-4741	0.31854	0.21241	1.49965	0.121064	0.000795772
miR-4691-3p	0.305356	0.200601	1.52221	0.120687	0.00783386
miR-15a-3p	0.405181	0.293392	1.38103	0.119597	0.0155236
miR-6747-3p	0.266814	0.16609	1.60644	0.119525	2.61873e-05
miR-4758-5p	0.285092	0.183407	1.55442	0.118924	0.0049558
miR-219b-3p	0.432063	0.319566	1.35203	0.118032	0.0170324
miR-6735-5p	0.279871	0.17992	1.55553	0.11731	0.0107227
miR-6727-5p	0.228077	0.133907	1.70325	0.115099	0.00304438
miR-1228-5p	0.532622	0.415287	1.28254	0.114907	0.0314075
miR-4659a-3p	0.254934	0.159579	1.59754	0.11401	0.0142062
miR-6822-5p	0.202364	0.113008	1.7907	0.111409	0.0368163
miR-6803-3p	0.312008	0.216068	1.44402	0.109552	0.00269107
miR-627-3p	0.312637	0.217166	1.43962	0.108942	9.14324e-05
miR-3137	0.276144	0.185547	1.48826	0.106237	0.00545658
miR-4725-3p	0.269103	0.179138	1.50221	0.106077	0.0128359
miR-5584-5p	0.238256	0.15078	1.58015	0.105697	0.000305875
miR-6748-5p	0.235191	0.147934	1.58983	0.105694	0.000277218
miR-1237-3p	0.269321	0.180581	1.49141	0.104559	0.00539035
miR-1288-5p	0.28801	0.198	1.4546	0.104516	0.00050884
miR-1288-3p	0.581518	0.472261	1.23135	0.103276	0.0439046
miR-548q	0.30951	0.21952	1.40994	0.102714	0.00914063
miR-4676-3p	0.245909	0.161216	1.52534	0.101563	1.13479e-06
miR-5697	0.229867	0.146695	1.56697	0.10102	0.00790438
miR-548s	0.33629	0.245948	1.36732	0.100989	0.0103801
miR-6884-3p	0.206862	0.125488	1.64846	0.10071	0.00271528
miR-3667-3p	0.24917	0.165697	1.50377	0.0997767	0.0470135
miR-4685-3p	0.334665	0.246314	1.35869	0.0988099	0.00340514
miR-6731-5p	0.333358	0.245233	1.35935	0.0986491	0.0126953
miR-3650	0.210782	0.131258	1.60586	0.0980115	0.00154126
miR-6799-3p	0.203179	0.12463	1.63025	0.0974003	0.034072
miR-4646-3p	0.189118	0.111566	1.69513	0.0972988	0.00761849
miR-877-3p	0.333486	0.246876	1.35082	0.096884	0.0374827
miR-3188	0.259139	0.178485	1.45188	0.0955042	0.0194692
miR-4649-3p	0.282516	0.200649	1.40801	0.0951621	0.00251551
miR-4999-3p	0.215663	0.139606	1.5448	0.0932085	0.000430452
miR-4777-3p	0.39001	0.30309	1.28678	0.0931585	0.0224105
miR-7152-5p	0.218906	0.144417	1.5158	0.0909748	0.0225764
miR-548ag	0.191964	0.119248	1.60979	0.0908112	0.03273
miR-3913-3p	0.297811	0.218662	1.36197	0.0907823	0.00710162
miR-6885-3p	0.225581	0.151014	1.49378	0.0905608	0.000190914
miR-6887-3p	0.279124	0.201519	1.3851	0.090296	0.0463195
miR-450a-1-3p	0.24329	0.16817	1.44669	0.0899127	0.023964
miR-5088-5p	0.166402	0.0963845	1.72643	0.0893107	5.60633e-06
miR-4743-3p	0.183788	0.112853	1.62856	0.0891476	0.0205179
miR-6818-5p	0.233634	0.159716	1.46281	0.0891432	0.0120268
miR-3129-5p	0.25242	0.177719	1.42034	0.088724	0.0374787
miR-3912-5p	0.232861	0.159734	1.45781	0.0882166	0.00218832
miR-6750-3p	0.237803	0.164396	1.44653	0.0882002	0.0117707
miR-4754	0.270243	0.194996	1.38589	0.0880991	0.000520564
miR-4684-3p	0.218383	0.146442	1.49126	0.0878044	0.015834
miR-4690-5p	0.267266	0.193086	1.38418	0.0870208	0.0093055
miR-182-3p	0.265838	0.192254	1.38275	0.0864017	0.0423337
miR-6853-3p	0.217642	0.147395	1.47659	0.0857283	0.00308537
miR-3191-5p	0.213748	0.144243	1.48186	0.0850754	0.00348144
miR-3074-3p	0.220454	0.150865	1.46127	0.0846995	0.0142468
miR-96-3p	0.30683	0.232385	1.32035	0.0846179	0.0486893
miR-4657	0.298354	0.225072	1.32559	0.0838168	0.0389644
miR-499b-5p	0.182038	0.115554	1.57535	0.0835163	0.0471777
miR-5001-3p	0.387005	0.309029	1.25232	0.0834756	0.0362762
miR-6827-3p	0.183584	0.117313	1.5649	0.083128	0.00650696
miR-6749-3p	0.202042	0.135979	1.48583	0.0815508	9.07471e-05
miR-3684	0.443291	0.364082	1.21756	0.0814316	0.0231423
miR-7114-5p	0.225082	0.162007	1.38933	0.0762591	0.000805027
miR-7155-3p	0.284495	0.218854	1.29993	0.0756757	0.0478722
miR-4666a-5p	0.217565	0.15551	1.39904	0.0754687	0.021092
miR-4474-3p	0.21481	0.153091	1.40315	0.0752239	0.00173799
miR-6501-3p	0.243247	0.181569	1.33969	0.0734091	0.00869717
miR-1296-3p	0.199265	0.140289	1.42039	0.072751	0.00039486
miR-1284	0.298553	0.236328	1.2633	0.0708433	0.0346275
miR-6842-5p	0.204595	0.148351	1.37913	0.068985	0.00993668
miR-4646-5p	0.204063	0.148424	1.37486	0.0682546	0.0138852
miR-6746-3p	0.195421	0.141727	1.37886	0.0663015	0.000390299
miR-4470	0.178105	0.126348	1.40964	0.0648153	0.0169583
miR-6726-3p	0.239452	0.186845	1.28155	0.0625708	0.0183908
miR-4511	0.20973	0.159796	1.31248	0.0608134	0.0497556
miR-4716-3p	0.177771	0.130351	1.36378	0.0592876	0.0110053
miR-6878-5p	0.174949	0.129476	1.35121	0.0569443	0.0309149
miR-1256	0.192451	0.146619	1.31259	0.0565439	0.00388739
miR-6773-5p	0.22905	0.185072	1.23763	0.0525692	0.0198455
miR-1909-5p	0.19748	0.155133	1.27297	0.051943	0.0202272
miR-374c-5p	0.178137	0.136492	1.30511	0.0519196	0.0120829
miR-181d-3p	0.170855	0.141575	1.20682	0.0365371	0.0480985

## Sheet: Supplement  6
Underexpressed miRNAs in TCGA-HNSC
	Tumor	Normal	FC	LogFC	P
miR-1-3p	284.21	3344.24	0.0849849	-3.55201	0.000344148
miR-375-3p	1204.55	13704.3	0.0878959	-3.50697	9.6192e-05
miR-381-3p	59.7164	640.453	0.0932409	-3.40118	0.017584
miR-133a-3p	253.072	2413.3	0.104866	-3.24829	0.000899679
miR-133b	57.8888	468.129	0.12366	-2.99392	0.000668509
miR-299-5p	4.46721	32.4551	0.137643	-2.61335	0.00156963
miR-411-5p	7.11846	46.1197	0.154347	-2.53705	0.00416431
miR-30a-3p	1628.37	9038.7	0.180155	-2.47196	1.15337e-08
miR-139-3p	9.96951	59.1772	0.168469	-2.45572	3.04891e-11
miR-378c	8.01983	47.2659	0.169675	-2.41983	9.54202e-05
miR-208b-3p	1.88954	13.9658	0.135297	-2.37276	0.000524152
miR-499a-5p	1.49334	11.906	0.125428	-2.37189	0.000503638
miR-133a-5p	3.10482	19.6029	0.158386	-2.32746	0.00148836
miR-206	1469.64	7264.58	0.202302	-2.30463	0.000870557
miR-486-5p	168.118	815.88	0.206058	-2.27209	0.000104903
miR-136-3p	7.78184	38.5083	0.202082	-2.16956	1.07855e-05
miR-29c-3p	1527.48	6623.19	0.230627	-2.11564	2.8529e-10
miR-101-3p	6004.24	25531.3	0.235172	-2.08803	1.41533e-18
miR-195-5p	17.44	76.5881	0.227711	-2.073	3.47245e-10
miR-99a-5p	336.744	1419.18	0.237281	-2.07207	8.92044e-16
miR-378a-3p	700.928	2880.91	0.243301	-2.03763	3.58159e-05
miR-410-3p	11.0897	48.349	0.229367	-2.02925	0.000430674
miR-379-5p	805.202	3259.71	0.247017	-2.01597	7.97216e-05
miR-378a-5p	126.165	499.167	0.252752	-1.9757	7.84334e-05
let-7c-5p	1543.18	6069.84	0.254237	-1.97506	7.26346e-15
miR-376c-3p	4.95591	22.2122	0.223117	-1.96249	0.000718372
miR-30a-5p	5812.52	22361.3	0.259937	-1.94358	1.75689e-09
miR-211-5p	0.952859	6.40494	0.148769	-1.9229	0.0192155
miR-100-5p	2029.3	7554.6	0.268617	-1.89586	1.0192e-16
miR-337-3p	17.2595	66.5625	0.259297	-1.88758	0.000399392
miR-30c-2-3p	16.0538	59.6733	0.269028	-1.83097	2.49943e-08
miR-127-3p	471.665	1678.73	0.280965	-1.82934	0.000574667
miR-654-3p	20.3951	73.4322	0.277741	-1.79864	6.14647e-06
miR-338-5p	3.12783	12.8261	0.243864	-1.74394	1.34584e-08
miR-139-5p	34.5679	117.937	0.293104	-1.74155	3.43977e-09
miR-1247-3p	48.2391	162.45	0.296948	-1.73097	0.00042861
miR-144-3p	11.3097	39.7093	0.284812	-1.72556	0.000266305
miR-495-3p	5.34006	19.6801	0.271343	-1.70567	0.000436396
miR-378d	0.813842	4.83049	0.16848	-1.68457	9.75074e-05
miR-377-5p	2.08086	8.88584	0.234177	-1.68203	0.000523914
miR-381-5p	0.749684	4.56262	0.16431	-1.66867	0.0280777
miR-135a-5p	0.747787	4.30035	0.17389	-1.60056	0.000861766
miR-143-3p	58815.3	175089	0.335916	-1.57381	7.86675e-08
miR-6510-3p	14.876	46.1152	0.322583	-1.56935	5.54666e-06
miR-411-3p	1.29425	5.54464	0.233423	-1.51229	0.0448955
miR-29a-3p	5498.37	15673.6	0.350804	-1.51109	4.18656e-14
miR-145-3p	17.3984	50.9153	0.341712	-1.49658	1.07678e-14
miR-369-5p	3.33648	11.1709	0.298677	-1.48884	2.57842e-06
miR-148a-5p	36.2623	99.769	0.363463	-1.43526	3.53596e-05
miR-125b-2-3p	21.3049	59.3079	0.359225	-1.43499	1.67266e-11
miR-451a	696.269	1871.33	0.372072	-1.42505	0.00140632
miR-431-3p	7.44638	21.6667	0.343678	-1.42417	0.00462076
miR-26a-5p	1559.01	4145.38	0.376085	-1.41029	5.4957e-14
miR-499a-3p	0.603141	3.21797	0.187429	-1.39565	0.00849337
miR-140-3p	722.978	1898.15	0.380886	-1.39133	1.09755e-06
miR-369-3p	5.87506	16.9555	0.346499	-1.38498	5.21002e-05
miR-136-5p	17.3294	46.625	0.371676	-1.37756	0.000172278
miR-486-3p	1.07158	4.37	0.245212	-1.37419	0.00306442
miR-101-5p	3.02037	9.33956	0.323395	-1.36278	6.48739e-08
miR-487b-3p	3.87339	11.4898	0.337117	-1.35775	9.55808e-05
miR-217-5p	11.6798	30.3112	0.38533	-1.30414	7.81204e-06
miR-30e-5p	3732.5	9159.9	0.407483	-1.29496	5.15589e-11
miR-655-3p	2.33568	7.14081	0.327089	-1.28719	0.00159285
miR-379-3p	0.814451	3.39631	0.239805	-1.27676	0.00590433
miR-199b-5p	132.371	316.54	0.418183	-1.25149	3.63643e-08
miR-758-5p	8.77395	21.6703	0.404883	-1.21379	3.8978e-06
miR-338-3p	316.799	735.628	0.430651	-1.21282	3.74949e-05
miR-126-5p	127.758	295.569	0.432244	-1.20371	1.66662e-11
miR-144-5p	129.216	298.48	0.432914	-1.20155	0.00668684
miR-30e-3p	3729.25	8523.85	0.437507	-1.1924	2.41624e-11
miR-432-5p	6.63426	16.4191	0.404058	-1.19011	2.0883e-05
miR-370-5p	2.75359	7.49002	0.367634	-1.1775	5.39891e-08
miR-190a-5p	2.13857	6.05726	0.353059	-1.169	2.8286e-08
miR-29c-5p	9.88359	23.4489	0.421496	-1.16761	1.6995e-05
miR-1258	0.585551	2.53228	0.231234	-1.15562	1.17818e-07
miR-889-3p	14.9795	34.3063	0.43664	-1.1437	3.56735e-08
miR-125b-5p	377.541	827.556	0.456212	-1.13015	2.93829e-12
miR-335-5p	5.16825	12.4942	0.413651	-1.12941	7.32917e-07
miR-95-3p	6.59225	15.4034	0.427974	-1.1114	0.000404196
miR-218-5p	29.0674	62.7169	0.463471	-1.08347	7.0685e-07
miR-154-5p	2.68695	6.77219	0.396763	-1.07589	1.6086e-06
miR-497-5p	8.45614	18.7201	0.451715	-1.06034	8.62981e-12
miR-99a-3p	2.3965	5.93634	0.4037	-1.03013	3.21701e-07
miR-653-5p	4.17034	9.4038	0.443474	-1.00878	6.02717e-06
miR-148a-3p	20834.9	41919.3	0.497024	-1.00858	0.00551071
miR-10b-5p	20129.1	39928.9	0.504123	-0.988117	7.39596e-07
miR-27b-3p	2064.84	4022.94	0.513268	-0.961877	1.1512e-09
miR-496	1.7731	4.28111	0.414167	-0.929344	0.000455622
miR-376a-3p	1.09837	2.98198	0.368337	-0.924215	0.00516433
miR-204-5p	7.5315	14.9563	0.503568	-0.903253	0.00364406
miR-222-5p	15.8685	30.5475	0.519469	-0.903197	0.0382212
miR-374a-5p	29.0735	55.1519	0.527152	-0.900845	9.22399e-12
miR-10b-3p	7.94771	15.5053	0.512579	-0.883342	3.65036e-07
miR-1468-5p	2.33735	5.08204	0.459923	-0.865853	4.06452e-11
miR-4532	0.694817	2.0002	0.347375	-0.823927	7.15566e-07
miR-128-3p	157.81	273.898	0.576164	-0.791593	0.00436272
miR-29b-2-5p	10.4111	18.6031	0.559644	-0.780642	0.00171848
miR-10a-5p	3727.3	6359.17	0.586131	-0.770545	0.0284554
miR-221-5p	6.51977	11.8041	0.552333	-0.767841	0.0100063
miR-127-5p	133.361	225.227	0.592118	-0.751657	0.000134227
miR-340-5p	13.3291	22.9841	0.579928	-0.743127	2.09279e-06
miR-628-5p	5.57169	9.89472	0.563098	-0.729292	9.20147e-07
miR-145-5p	651.513	1079.13	0.603739	-0.727127	2.66906e-05
let-7a-5p	26030.1	42498.4	0.612497	-0.707205	4.9917e-10
miR-376a-5p	0.868437	2.02442	0.42898	-0.694828	0.00144226
miR-202-5p	0.392014	1.23967	0.316225	-0.686111	0.0168665
miR-362-3p	2.05817	3.91697	0.525449	-0.685103	2.02436e-06
miR-30b-5p	249.142	400.856	0.621527	-0.683927	0.000833044
miR-23b-3p	1216.4	1953.43	0.622699	-0.682945	1.90468e-09
miR-125b-1-3p	1.10977	2.38078	0.466138	-0.680269	2.2351e-07
miR-140-5p	27.2987	44.1227	0.6187	-0.673117	5.66374e-08
miR-664a-5p	1.44434	2.87483	0.502409	-0.664688	1.43556e-09
miR-134-5p	261.339	414.55	0.630415	-0.663593	4.00773e-05
miR-382-5p	14.6433	23.7704	0.61603	-0.663074	0.000674686
miR-215-5p	2.46161	4.47236	0.550404	-0.660722	4.9284e-06
miR-433-3p	0.79003	1.8221	0.433583	-0.656783	0.02411
miR-656-3p	0.733747	1.71448	0.427971	-0.646781	4.86511e-06
miR-4510	0.329742	1.08073	0.305111	-0.645943	2.13191e-05
miR-1287-5p	14.9219	23.7626	0.627956	-0.637153	5.56665e-06
miR-199b-3p	1789.03	2775.45	0.644591	-0.633257	9.34224e-08
miR-199a-3p	1795.97	2784.14	0.645073	-0.63218	9.26309e-08
miR-5089-5p	0.238586	0.917712	0.259979	-0.630692	0.000568176
miR-151b	0.875218	1.90254	0.460026	-0.630259	2.06131e-09
miR-208a-3p	0.230546	0.903685	0.255118	-0.629496	0.00117595
miR-493-3p	4.54679	7.57577	0.600176	-0.628612	0.0158965
miR-30d-5p	3948.32	6060.22	0.651514	-0.618005	1.3617e-08
miR-377-3p	1.14708	2.28549	0.501898	-0.61373	0.000327071
let-7f-5p	8334.81	12661.3	0.65829	-0.603146	7.74718e-06
miR-378f	0.250438	0.897558	0.279022	-0.60171	0.000468994
miR-664a-3p	16.3384	25.2875	0.646108	-0.600403	0.00539386
miR-1247-5p	11.8972	18.528	0.642119	-0.598489	0.00097841
miR-30d-3p	3.54744	5.8603	0.605335	-0.593215	6.68792e-11
miR-374b-5p	42.7488	64.9492	0.658188	-0.592113	1.44583e-05
miR-152-3p	339.621	508.658	0.667681	-0.58136	2.91142e-06
miR-203a-3p	94026.5	140631	0.668607	-0.580765	0.00922699
miR-7704	1.91846	3.33907	0.574549	-0.572179	0.00215213
miR-195-3p	1.7748	3.10392	0.571795	-0.564616	3.33471e-07
miR-887-3p	2.12608	3.5931	0.591712	-0.555113	0.0373129
miR-5698	0.59189	1.32969	0.445135	-0.549396	0.00168239
miR-32-5p	26.3975	39.0922	0.675262	-0.549278	9.71643e-06
miR-491-5p	0.988931	1.90545	0.519002	-0.546767	0.000462367
miR-146b-3p	80.9358	118.658	0.682093	-0.546351	0.0252808
miR-299-3p	0.720304	1.49535	0.481696	-0.536579	0.00451223
miR-660-5p	39.8992	58.0481	0.687348	-0.529817	0.00155957
miR-190b-5p	0.523059	1.19564	0.43747	-0.527673	0.00434794
let-7g-5p	380.206	547.421	0.69454	-0.524714	3.28423e-08
miR-374a-3p	805.456	1158.52	0.695244	-0.523863	8.55212e-08
miR-216a-5p	0.464	1.10202	0.421045	-0.521861	1.47186e-05
let-7b-5p	13774.5	19764.9	0.696917	-0.52091	1.26864e-06
miR-4423-5p	0.324511	0.886856	0.365912	-0.510524	0.0352582
miR-382-3p	1.97789	3.2158	0.615053	-0.501518	0.00265018
miR-412-5p	5.36188	7.9533	0.67417	-0.492967	0.0215678
miR-376c-5p	0.571256	1.20272	0.474969	-0.48737	0.00446544
miR-598-3p	15.999	22.6833	0.705322	-0.478418	4.57077e-06
miR-26a-2-3p	3.428	5.14772	0.665927	-0.473394	7.44296e-06
miR-3130-5p	5.28255	7.71859	0.684393	-0.472745	0.00743886
miR-376b-5p	0.544525	1.13715	0.478852	-0.468523	0.00415613
miR-329-3p	0.778474	1.459	0.533569	-0.467429	0.000451711
miR-26b-5p	500.427	692.01	0.72315	-0.466836	3.1824e-05
miR-30b-3p	1.89752	2.9847	0.635751	-0.459649	0.0017107
miR-654-5p	1.54362	2.48545	0.621061	-0.454464	0.00560925
miR-380-5p	0.902947	1.59069	0.567643	-0.445103	0.000254252
let-7c-3p	13.0395	18.0356	0.722984	-0.439214	0.0303509
miR-376b-3p	1.27696	2.07677	0.614879	-0.434307	0.0128737
miR-150-3p	2.50335	3.69601	0.67731	-0.422702	0.0300244
miR-326	3.52005	5.02924	0.699917	-0.415636	0.00488268
miR-22-3p	79325.8	105527	0.75171	-0.411748	0.00314584
miR-1262	0.956212	1.59693	0.59878	-0.408746	2.99478e-06
miR-758-3p	9.58218	13.0239	0.735736	-0.406255	0.00213409
miR-199a-5p	549.615	728.109	0.754852	-0.405092	0.0182243
miR-539-3p	0.647219	1.17965	0.548651	-0.404067	0.000610403
miR-409-3p	17.2368	23.1043	0.746043	-0.402438	0.0011487
miR-208a-5p	0.305656	0.718913	0.425164	-0.396722	0.0110328
miR-543	0.94004	1.54905	0.606851	-0.39387	0.0134823
miR-6806-3p	0.831041	1.39168	0.59715	-0.38536	2.80484e-06
miR-502-3p	6.60154	8.87284	0.744016	-0.377174	5.72166e-07
miR-34a-5p	100.259	130.451	0.768556	-0.376476	0.00580232
miR-548b-3p	0.726751	1.23033	0.590695	-0.369199	0.0310815
miR-208b-5p	0.176139	0.515857	0.341449	-0.366076	0.0381581
miR-4999-5p	0.96855	1.52063	0.636941	-0.35665	0.00637842
miR-376a-2-5p	0.435992	0.835697	0.52171	-0.354281	0.016297
miR-370-3p	4.31186	5.735	0.75185	-0.342461	0.0315314
miR-181c-5p	27.4634	35.0209	0.784203	-0.339722	0.00087159
miR-4791	0.594246	0.999333	0.594643	-0.326645	0.000120592
miR-585-5p	0.391294	0.743977	0.525949	-0.325954	0.000733291
miR-4776-5p	0.370582	0.714738	0.518486	-0.3232	0.00132654
miR-487a-5p	0.638671	1.04883	0.608936	-0.322274	0.0110954
miR-134-3p	0.719823	1.14095	0.6309	-0.315989	0.00331805
miR-624-5p	1.76542	2.44126	0.723157	-0.315442	0.00289282
miR-4521	0.82878	1.27565	0.649694	-0.315395	0.0264149
miR-28-5p	66.2359	82.5378	0.802493	-0.313196	1.98835e-05
miR-153-3p	1.07373	1.56838	0.684608	-0.308634	0.0037917
miR-3678-5p	0.469481	0.816476	0.575009	-0.305835	0.000560847
miR-107	61.3095	75.9261	0.807489	-0.304021	0.00224862
miR-378g	0.170955	0.442522	0.386319	-0.300908	0.0349537
miR-495-5p	0.261161	0.55289	0.472355	-0.300204	0.00241423
miR-3199	1.04688	1.51909	0.689151	-0.299474	0.000662465
miR-504-5p	0.696804	1.07681	0.647097	-0.291553	0.00946166
miR-676-3p	0.557404	0.894511	0.623138	-0.282682	0.00267076
miR-330-3p	3.35092	4.27606	0.783645	-0.278142	0.0161305
miR-154-3p	2.04655	2.6941	0.75964	-0.278049	0.0402804
miR-5187-5p	0.412489	0.706231	0.58407	-0.272574	5.57024e-05
miR-6717-5p	0.208614	0.456567	0.456918	-0.269219	0.000168061
miR-218-1-3p	0.486165	0.789024	0.616159	-0.267579	0.00437656
miR-532-5p	564.58	677.582	0.833228	-0.262792	0.00358434
miR-6503-5p	0.315485	0.578181	0.545651	-0.262667	0.000286538
miR-425-3p	5.42563	6.70284	0.809452	-0.261552	0.00859085
miR-664b-3p	2.17791	2.77664	0.784368	-0.249027	0.00577411
miR-4536-3p	0.287198	0.52876	0.543153	-0.248129	5.18878e-05
miR-30c-1-3p	0.743052	1.06981	0.694567	-0.24788	0.000566476
miR-378b	0.235597	0.467215	0.504259	-0.247872	0.0121831
miR-3912-3p	0.546783	0.834212	0.655449	-0.245889	0.00492
let-7e-3p	7.33415	8.87853	0.826054	-0.245262	0.014609
miR-410-5p	0.379898	0.630675	0.602367	-0.240908	0.0077626
miR-653-3p	0.334663	0.575404	0.581614	-0.239246	0.00314784
miR-3926	0.367392	0.612617	0.599709	-0.237977	0.000295304
miR-6790-5p	0.216174	0.429782	0.502985	-0.233446	0.000939457
miR-665	0.350077	0.586976	0.596407	-0.233239	0.00206198
miR-561-5p	0.525739	0.762472	0.689519	-0.208092	0.00340338
miR-4634	0.163964	0.334951	0.489517	-0.19774	0.0360999
miR-4770	0.221917	0.396882	0.559151	-0.193064	0.0237157
miR-6761-5p	0.622894	0.848294	0.73429	-0.187626	0.0184184
let-7f-2-3p	0.637807	0.851236	0.749272	-0.176723	0.0474927
miR-887-5p	0.379574	0.558879	0.679169	-0.176287	0.000996316
miR-660-3p	0.436196	0.612594	0.712046	-0.167131	0.0115992
miR-485-5p	0.385128	0.554708	0.694289	-0.166625	0.0354184
miR-4699-3p	0.193552	0.332982	0.581267	-0.159397	0.027744
miR-770-5p	0.220205	0.359804	0.612013	-0.156275	0.0221129
miR-5000-3p	1.19299	1.443	0.826742	-0.155756	0.0243946
miR-4740-5p	0.213471	0.350831	0.608473	-0.154707	0.000785816
miR-6843-3p	0.241871	0.380021	0.636467	-0.152175	0.0419597
miR-216b-5p	0.259396	0.395791	0.655387	-0.148351	0.0147501
miR-4524a-3p	0.185341	0.310096	0.597689	-0.14437	0.00392146
miR-6505-5p	0.195263	0.318647	0.612789	-0.14173	0.0280554
miR-433-5p	0.18747	0.305893	0.612861	-0.137146	0.00513596
miR-5690	0.309061	0.438699	0.704495	-0.136232	0.019579
miR-6503-3p	0.281343	0.408104	0.689389	-0.136098	0.0371148
miR-487b-5p	0.201612	0.320338	0.629374	-0.135936	0.0324992
miR-4529-3p	0.359553	0.489789	0.734099	-0.131975	0.0139059
miR-4709-3p	0.603021	0.754463	0.799271	-0.130236	0.0303496
miR-676-5p	0.248344	0.360932	0.688063	-0.12458	0.0251042
miR-190a-3p	0.259201	0.348525	0.743708	-0.098874	0.0380847
miR-6770-3p	0.154719	0.191856	0.806431	-0.0456687	0.0247864

## Sheet: Supplement  7
mRNA prediction across 11 databases
miRBase ID	miRNA	Symbol	Ensembl ID	DIANA-microT-CDS	ElMMo	MicroCosm	miRanda	miRDB	miRecords	miRTarBase	PicTar	PITA	TarBase	TargetScan
MIMAT0000416	hsa-miR-1-3p	CLCN3	ENSG00000109572	2	2	2	2	1	1	3	0	1	1	1
MIMAT0000416	hsa-miR-1-3p	DDX5	ENSG00000108654	2	2	1	2	2	2	2	0	1	1	1
MIMAT0000416	hsa-miR-1-3p	HSPD1	ENSG00000144381	1	2	1	1	2	1	3	0	1	1	1
MIMAT0000416	hsa-miR-1-3p	ADAR	ENSG00000160710	1	2	0	1	1	1	3	0	2	2	1
MIMAT0000416	hsa-miR-1-3p	CNN3	ENSG00000117519	2	2	0	1	1	1	2	0	1	1	1
MIMAT0000416	hsa-miR-1-3p	FBXO33	ENSG00000165355	1	4	0	1	1	0	1	1	1	1	1
MIMAT0000416	hsa-miR-1-3p	FRS2	ENSG00000166225	1	2	0	1	2	0	1	1	1	1	1
MIMAT0000416	hsa-miR-1-3p	POGK	ENSG00000143157	1	6	0	1	1	1	1	1	0	2	1
MIMAT0000416	hsa-miR-1-3p	TMSB4X	ENSG00000205542	1	2	2	1	1	0	1	0	1	2	1
MIMAT0000416	hsa-miR-1-3p	TRAPPC3	ENSG00000054116	2	2	1	1	2	1	1	0	1	1	0
MIMAT0000416	hsa-miR-1-3p	UST	ENSG00000111962	2	4	0	1	1	1	2	0	1	1	1
MIMAT0000416	hsa-miR-1-3p	ADPGK	ENSG00000159322	1	2	0	1	1	0	1	0	1	1	1
MIMAT0000416	hsa-miR-1-3p	ANKIB1	ENSG00000001629	2	2	0	1	0	1	2	1	1	2	0
MIMAT0000416	hsa-miR-1-3p	ANKRD29	ENSG00000154065	1	2	0	1	1	1	1	0	0	1	1
MIMAT0000416	hsa-miR-1-3p	ARCN1	ENSG00000095139	2	2	0	4	1	2	3	0	0	2	1
MIMAT0000416	hsa-miR-1-3p	ARF4	ENSG00000168374	1	2	0	1	1	1	2	0	1	1	0
MIMAT0000416	hsa-miR-1-3p	BDNF	ENSG00000176697	1	2	0	3	2	3	1	0	0	2	2
MIMAT0000416	hsa-miR-1-3p	CLTC	ENSG00000141367	1	4	0	1	1	0	1	0	1	1	1
MIMAT0000416	hsa-miR-1-3p	DHX15	ENSG00000109606	2	2	1	1	0	1	2	0	0	1	1
MIMAT0000416	hsa-miR-1-3p	E2F5	ENSG00000133740	1	2	0	1	1	0	1	0	1	1	1
MIMAT0000416	hsa-miR-1-3p	EDN1	ENSG00000078401	2	2	0	2	2	0	6	0	1	1	1
MIMAT0000416	hsa-miR-1-3p	EIF4E	ENSG00000151247	1	2	0	1	1	0	1	0	1	2	1
MIMAT0000416	hsa-miR-1-3p	ETS1	ENSG00000134954	1	2	0	2	2	0	1	0	1	1	1
MIMAT0000416	hsa-miR-1-3p	FNDC3A	ENSG00000102531	2	2	0	2	2	0	3	0	1	2	1
MIMAT0000416	hsa-miR-1-3p	GJA1	ENSG00000152661	1	2	0	2	1	2	5	0	0	1	2
MIMAT0000416	hsa-miR-1-3p	GLCCI1	ENSG00000106415	2	4	1	2	1	0	0	0	1	1	1
MIMAT0000416	hsa-miR-1-3p	GPD2	ENSG00000115159	2	2	0	1	2	0	2	0	1	2	1
MIMAT0000416	hsa-miR-1-3p	GPR137C	ENSG00000180998	1	2	0	1	1	0	1	0	1	1	1
MIMAT0000416	hsa-miR-1-3p	HNRNPU	ENSG00000153187	1	2	0	1	2	0	1	0	1	1	1
MIMAT0000416	hsa-miR-1-3p	KIF2A	ENSG00000068796	2	4	0	2	1	1	3	0	0	1	1
MIMAT0000416	hsa-miR-1-3p	KTN1	ENSG00000126777	2	2	2	2	1	0	0	0	1	1	1
MIMAT0000416	hsa-miR-1-3p	MATR3	ENSG00000015479	2	2	0	2	1	0	3	0	1	1	1
MIMAT0000416	hsa-miR-1-3p	MET	ENSG00000105976	2	2	0	1	1	4	8	0	2	2	0
MIMAT0000416	hsa-miR-1-3p	MMD	ENSG00000108960	2	6	0	1	1	1	2	0	0	1	1
MIMAT0000416	hsa-miR-1-3p	MTX1	ENSG00000173171	1	2	2	0	1	1	2	0	1	1	0
MIMAT0000416	hsa-miR-1-3p	NRP1	ENSG00000099250	2	2	0	1	2	0	1	0	1	1	1
MIMAT0000416	hsa-miR-1-3p	NXT2	ENSG00000101888	2	2	3	1	1	0	1	0	0	1	1
MIMAT0000416	hsa-miR-1-3p	OSBPL7	ENSG00000006025	2	2	0	1	1	1	1	0	0	1	1
MIMAT0000416	hsa-miR-1-3p	PAX3	ENSG00000135903	1	4	0	4	1	0	3	0	1	1	1
MIMAT0000416	hsa-miR-1-3p	PDCD10	ENSG00000114209	2	2	1	1	1	0	2	0	0	2	1
MIMAT0000416	hsa-miR-1-3p	RNF138	ENSG00000134758	1	2	0	1	1	1	3	0	0	2	1
MIMAT0000416	hsa-miR-1-3p	SERP1	ENSG00000120742	2	6	0	0	1	1	3	1	3	1	0
MIMAT0000416	hsa-miR-1-3p	SLC25A22	ENSG00000177542	1	2	1	1	2	0	2	0	0	2	1
MIMAT0000416	hsa-miR-1-3p	SLC44A1	ENSG00000070214	2	6	0	2	2	1	3	0	0	1	1
MIMAT0000416	hsa-miR-1-3p	SRSF9	ENSG00000111786	2	2	1	1	1	0	4	0	0	1	1
MIMAT0000416	hsa-miR-1-3p	TAGLN2	ENSG00000158710	1	2	0	2	2	2	8	0	0	2	2
MIMAT0000416	hsa-miR-1-3p	THBS1	ENSG00000137801	1	2	0	1	1	0	1	0	1	2	1
MIMAT0000416	hsa-miR-1-3p	TNKS2	ENSG00000107854	2	6	0	1	1	0	1	0	1	2	1
MIMAT0000416	hsa-miR-1-3p	TRIM2	ENSG00000109654	2	4	0	0	1	1	1	1	0	1	1
MIMAT0000416	hsa-miR-1-3p	TWF1	ENSG00000151239	1	4	0	1	2	1	3	0	0	1	1
MIMAT0000416	hsa-miR-1-3p	UTRN	ENSG00000152818	1	2	1	1	1	0	1	0	1	2	0
MIMAT0000416	hsa-miR-1-3p	YWHAQ	ENSG00000134308	1	2	0	2	1	0	1	0	2	1	1
MIMAT0000416	hsa-miR-1-3p	ABCB7	ENSG00000131269	1	2	0	1	0	0	1	0	1	2	1
MIMAT0000416	hsa-miR-1-3p	ANXA2	ENSG00000182718	1	2	0	1	1	0	3	0	0	2	1
MIMAT0000416	hsa-miR-1-3p	C2orf69	ENSG00000178074	1	4	0	1	1	0	0	0	1	2	1
MIMAT0000416	hsa-miR-1-3p	CAAP1	ENSG00000120159	2	2	0	1	2	0	0	0	1	1	1
MIMAT0000416	hsa-miR-1-3p	CAP1	ENSG00000131236	1	2	0	0	1	1	2	0	1	1	0
MIMAT0000416	hsa-miR-1-3p	CCSAP	ENSG00000154429	1	2	0	0	1	0	1	1	0	2	1
MIMAT0000416	hsa-miR-1-3p	CDK14	ENSG00000058091	2	4	0	1	2	0	1	0	0	1	1
MIMAT0000416	hsa-miR-1-3p	CEBPZ	ENSG00000115816	2	2	2	1	1	0	1	0	0	1	0
MIMAT0000416	hsa-miR-1-3p	CHSY1	ENSG00000131873	1	2	0	1	1	1	1	0	0	1	0
MIMAT0000416	hsa-miR-1-3p	CITED2	ENSG00000164442	1	2	0	1	1	0	0	0	1	2	1
MIMAT0000416	hsa-miR-1-3p	CPEB1	ENSG00000214575	1	2	1	1	1	0	0	0	1	0	1
MIMAT0000416	hsa-miR-1-3p	CREB5	ENSG00000146592	1	2	0	1	2	0	0	0	1	1	1
MIMAT0000416	hsa-miR-1-3p	FN1	ENSG00000115414	2	2	0	1	0	0	2	0	1	1	1
MIMAT0000458	hsa-miR-190a-5p	FNDC3A	ENSG00000102531	2	2	0	1	2	0	0	0	1	1	1
MIMAT0000416	hsa-miR-1-3p	FNDC3B	ENSG00000075420	2	2	0	1	1	0	2	0	0	1	1
MIMAT0000416	hsa-miR-1-3p	FOXP1	ENSG00000114861	2	6	0	0	1	1	2	1	0	2	0
MIMAT0000416	hsa-miR-1-3p	FUBP1	ENSG00000162613	1	2	0	1	1	0	1	0	0	1	1
MIMAT0000416	hsa-miR-1-3p	GCH1	ENSG00000131979	1	2	0	0	1	1	1	0	0	1	1
MIMAT0000416	hsa-miR-1-3p	HDAC4	ENSG00000068024	2	4	0	0	0	1	3	1	1	1	0
MIMAT0000416	hsa-miR-1-3p	HMGN1	ENSG00000205581	1	2	1	1	1	0	0	0	0	2	1
MIMAT0000416	hsa-miR-1-3p	IP6K2	ENSG00000068745	0	2	1	1	1	0	2	0	1	1	0
MIMAT0000416	hsa-miR-1-3p	KANK4	ENSG00000132854	1	2	0	1	1	0	0	0	1	1	1
MIMAT0000416	hsa-miR-1-3p	NDRG3	ENSG00000101079	2	2	0	1	1	0	0	0	1	1	1
MIMAT0000458	hsa-miR-190a-5p	NEUROD1	ENSG00000162992	1	2	0	3	1	0	0	0	1	1	2
MIMAT0000416	hsa-miR-1-3p	NFAT5	ENSG00000102908	2	8	0	0	1	0	4	1	2	2	0
MIMAT0000416	hsa-miR-1-3p	PHAX	ENSG00000164902	1	2	0	1	1	0	0	0	1	2	1
MIMAT0000458	hsa-miR-190a-5p	PHLPP1	ENSG00000081913	2	2	0	1	1	0	2	0	0	1	1
MIMAT0002870	hsa-miR-499a-5p	RAB5C	ENSG00000108774	2	2	0	2	2	0	3	0	1	0	1
MIMAT0000416	hsa-miR-1-3p	RARB	ENSG00000077092	2	2	0	1	1	0	1	0	1	0	1
MIMAT0000416	hsa-miR-1-3p	RRBP1	ENSG00000125844	2	2	0	1	0	0	1	0	1	1	1
MIMAT0000416	hsa-miR-1-3p	SFRP1	ENSG00000104332	2	2	0	1	0	0	0	1	1	1	1
MIMAT0000416	hsa-miR-1-3p	SLC25A30	ENSG00000174032	1	2	0	0	1	1	2	0	0	1	1
MIMAT0000416	hsa-miR-1-3p	SMIM14	ENSG00000163683	1	2	0	1	2	0	1	0	0	1	2
MIMAT0000416	hsa-miR-1-3p	SNX2	ENSG00000205302	0	2	1	1	2	0	0	0	1	1	1
MIMAT0000416	hsa-miR-1-3p	SOX9	ENSG00000125398	2	2	0	1	1	0	1	0	1	1	0
MIMAT0000416	hsa-miR-1-3p	TBC1D15	ENSG00000121749	2	2	0	1	1	0	0	0	1	1	1
MIMAT0000416	hsa-miR-1-3p	TIMP3	ENSG00000100234	2	4	0	0	1	1	2	0	0	2	1
MIMAT0000416	hsa-miR-1-3p	TRA2B	ENSG00000136527	1	2	0	1	2	0	1	0	0	1	1
MIMAT0000416	hsa-miR-1-3p	TSPAN4	ENSG00000214063	1	2	0	0	1	1	1	0	0	1	1
MIMAT0000416	hsa-miR-1-3p	UHMK1	ENSG00000152332	1	4	0	0	0	1	2	2	0	2	1
MIMAT0000416	hsa-miR-1-3p	USP33	ENSG00000077254	2	2	0	2	1	0	1	0	0	1	1
MIMAT0000416	hsa-miR-1-3p	WDR48	ENSG00000114742	2	2	0	2	2	0	0	0	1	1	1
MIMAT0000416	hsa-miR-1-3p	YWHAZ	ENSG00000164924	1	2	0	1	1	0	2	0	0	1	1
MIMAT0000416	hsa-miR-1-3p	ADAM12	ENSG00000148848	1	2	0	1	1	0	1	0	0	1	0
MIMAT0002870	hsa-miR-499a-5p	ADCYAP1	ENSG00000141433	1	2	0	1	1	0	0	0	1	0	1
MIMAT0000416	hsa-miR-1-3p	ANXA4	ENSG00000196975	1	2	0	1	0	0	0	0	1	1	1
MIMAT0000416	hsa-miR-1-3p	API5	ENSG00000166181	1	2	0	2	3	0	1	0	0	2	0
MIMAT0000416	hsa-miR-1-3p	ARF3	ENSG00000134287	1	6	0	0	1	1	1	0	0	1	0
MIMAT0000416	hsa-miR-1-3p	ARID2	ENSG00000189079	0	2	0	1	0	0	1	0	1	1	1
MIMAT0000416	hsa-miR-1-3p	ASH2L	ENSG00000129691	0	2	0	1	1	0	1	0	0	1	1
MIMAT0000416	hsa-miR-1-3p	ATP6V1A	ENSG00000114573	2	2	0	1	1	0	1	0	0	1	0
MIMAT0000416	hsa-miR-1-3p	AXL	ENSG00000167601	1	0	0	1	0	1	2	0	0	1	1
MIMAT0000416	hsa-miR-1-3p	BAG4	ENSG00000156735	1	2	0	1	0	0	1	0	0	1	1
MIMAT0000416	hsa-miR-1-3p	BSCL2	ENSG00000168000	0	2	1	0	2	0	1	0	0	1	1
MIMAT0000416	hsa-miR-1-3p	C6orf120	ENSG00000185127	1	2	0	1	0	0	0	0	1	2	1
MIMAT0000416	hsa-miR-1-3p	CD2AP	ENSG00000198087	1	2	0	0	1	0	1	0	0	2	1
MIMAT0000458	hsa-miR-190a-5p	CDKN1B	ENSG00000111276	0	2	0	1	1	0	1	0	1	1	0
MIMAT0000416	hsa-miR-1-3p	CERS2	ENSG00000143418	0	2	0	1	1	0	3	0	0	1	1
MIMAT0000416	hsa-miR-1-3p	CHST11	ENSG00000171310	1	2	0	0	0	1	1	0	1	1	0
MIMAT0000416	hsa-miR-1-3p	CORO1C	ENSG00000110880	2	4	0	0	2	0	1	0	0	1	2
MIMAT0000452	hsa-miR-154-5p	CUL2	ENSG00000108094	2	0	1	1	1	0	0	0	1	0	1
MIMAT0002171	hsa-miR-410-3p	DCTN6	ENSG00000104671	2	2	1	1	1	0	0	0	0	0	1
MIMAT0002870	hsa-miR-499a-5p	DDX1	ENSG00000079785	2	2	1	2	1	0	0	0	0	1	0
MIMAT0000416	hsa-miR-1-3p	DGKH	ENSG00000102780	2	2	0	2	1	0	1	0	0	1	0
MIMAT0000416	hsa-miR-1-3p	EIF1AX	ENSG00000173674	0	2	1	0	1	0	1	0	0	1	1
MIMAT0000416	hsa-miR-1-3p	FBLN2	ENSG00000163520	1	2	0	1	0	1	1	0	0	1	0
MIMAT0000416	hsa-miR-1-3p	FOSB	ENSG00000125740	2	2	0	0	1	0	0	0	1	1	1
MIMAT0000416	hsa-miR-1-3p	G6PD	ENSG00000160211	1	6	0	0	1	9	5	0	0	2	0
MIMAT0000416	hsa-miR-1-3p	HACE1	ENSG00000085382	2	2	0	1	1	0	0	0	0	1	1
MIMAT0002870	hsa-miR-499a-5p	HNRNPC	ENSG00000092199	2	4	0	4	1	0	1	0	0	0	1
MIMAT0000416	hsa-miR-1-3p	HSP90B1	ENSG00000166598	0	2	0	2	1	0	3	0	0	1	1
MIMAT0000416	hsa-miR-1-3p	IFT52	ENSG00000101052	2	0	2	0	2	1	1	0	0	1	0
MIMAT0000416	hsa-miR-1-3p	IGF1	ENSG00000017427	2	2	0	0	1	0	1	0	0	1	1
MIMAT0000458	hsa-miR-190a-5p	KCNA4	ENSG00000182255	1	2	1	1	1	0	0	0	0	0	1
MIMAT0002870	hsa-miR-499a-5p	KCNN3	ENSG00000143603	1	2	1	0	1	0	0	1	1	0	0
MIMAT0000458	hsa-miR-190a-5p	KCNQ5	ENSG00000185760	1	2	0	1	1	0	1	0	0	0	1
MIMAT0000416	hsa-miR-1-3p	KMT2E	ENSG00000005483	2	2	0	2	1	0	0	0	0	1	1
MIMAT0002870	hsa-miR-499a-5p	KPNA3	ENSG00000102753	2	2	0	1	1	0	0	0	1	0	1
MIMAT0000416	hsa-miR-1-3p	LASP1	ENSG00000002834	2	2	0	0	1	1	4	0	0	2	0
MIMAT0002870	hsa-miR-499a-5p	LIN28B	ENSG00000187772	1	4	0	2	1	0	0	1	1	0	0
MIMAT0000416	hsa-miR-1-3p	LIN7C	ENSG00000148943	0	2	0	0	0	1	2	1	1	1	0
MIMAT0000416	hsa-miR-1-3p	LRRC8A	ENSG00000136802	1	2	0	0	1	0	3	0	1	2	0
MIMAT0000416	hsa-miR-1-3p	MAB21L1	ENSG00000180660	1	2	0	1	1	0	0	0	1	0	1
MIMAT0000416	hsa-miR-1-3p	MAP4K3	ENSG00000011566	2	2	0	1	2	0	0	0	0	1	1
MIMAT0000416	hsa-miR-1-3p	MECOM	ENSG00000085276	2	2	0	2	1	0	0	0	0	1	1
MIMAT0002870	hsa-miR-499a-5p	MED13	ENSG00000108510	2	2	0	1	1	0	0	1	2	0	0
MIMAT0000416	hsa-miR-1-3p	MGAT4A	ENSG00000071073	2	2	1	0	2	0	0	1	1	0	0
MIMAT0000416	hsa-miR-1-3p	MIER1	ENSG00000198160	1	2	0	1	0	0	1	0	0	1	1
MIMAT0000416	hsa-miR-1-3p	MON2	ENSG00000061987	2	2	0	0	2	0	1	0	0	1	1
MIMAT0000416	hsa-miR-1-3p	MSANTD2	ENSG00000120458	2	2	2	1	0	0	0	0	0	1	1
MIMAT0000458	hsa-miR-190a-5p	OSBPL6	ENSG00000079156	2	2	2	1	1	0	0	0	0	0	1
MIMAT0000720	hsa-miR-376c-3p	PAFAH1B1	ENSG00000007168	2	0	0	1	1	0	0	0	1	1	1
MIMAT0000458	hsa-miR-190a-5p	PAX6	ENSG00000007372	2	2	0	1	1	0	0	1	0	0	1
MIMAT0000416	hsa-miR-1-3p	PDCD4	ENSG00000150593	1	2	0	0	2	2	2	0	0	1	0
MIMAT0000416	hsa-miR-1-3p	PICALM	ENSG00000073921	2	2	0	1	1	0	2	0	0	2	0
MIMAT0000416	hsa-miR-1-3p	PIM1	ENSG00000137193	1	2	0	0	0	1	3	0	1	2	0
MIMAT0000416	hsa-miR-1-3p	PLXNA4	ENSG00000221866	1	2	0	0	1	0	1	1	0	1	0
MIMAT0000416	hsa-miR-1-3p	PPIB	ENSG00000166794	0	2	1	0	1	0	2	0	0	1	1
MIMAT0000416	hsa-miR-1-3p	PREX1	ENSG00000124126	0	2	0	0	1	1	1	0	1	1	0
MIMAT0000416	hsa-miR-1-3p	RABGAP1L	ENSG00000152061	1	0	0	0	1	1	1	1	0	1	0
MIMAT0000416	hsa-miR-1-3p	RASA1	ENSG00000145715	1	2	2	0	0	0	0	0	1	2	1
MIMAT0002870	hsa-miR-499a-5p	REEP1	ENSG00000068615	2	4	0	2	3	0	0	0	1	0	1
MIMAT0000416	hsa-miR-1-3p	RGS7	ENSG00000182901	1	0	2	2	3	0	0	0	1	1	0
MIMAT0000416	hsa-miR-1-3p	RIT2	ENSG00000152214	1	2	1	2	2	0	0	0	0	0	1
MIMAT0000416	hsa-miR-1-3p	SEC62	ENSG00000008952	2	2	0	0	0	0	1	1	0	1	1
MIMAT0000416	hsa-miR-1-3p	SEC63	ENSG00000025796	2	2	0	0	1	0	0	0	1	1	1
MIMAT0000416	hsa-miR-1-3p	SLC10A7	ENSG00000120519	2	4	0	2	2	0	0	0	1	0	2
MIMAT0000416	hsa-miR-1-3p	SLC25A36	ENSG00000114120	2	2	0	0	1	0	0	0	1	2	1
MIMAT0000416	hsa-miR-1-3p	SMARCB1	ENSG00000099956	2	2	0	0	1	0	1	0	0	1	1
MIMAT0002870	hsa-miR-499a-5p	SOS2	ENSG00000100485	2	4	0	1	1	0	0	0	1	0	1
MIMAT0000416	hsa-miR-1-3p	SOX5	ENSG00000134532	1	2	0	1	0	0	1	0	1	1	0
MIMAT0002870	hsa-miR-499a-5p	SOX6	ENSG00000110693	2	6	0	0	2	0	1	1	2	0	0
MIMAT0000416	hsa-miR-1-3p	SPRED1	ENSG00000166068	1	4	0	0	1	0	1	0	0	1	1
MIMAT0000416	hsa-miR-1-3p	SRI	ENSG00000075142	2	2	0	0	2	0	1	0	0	1	1
MIMAT0002870	hsa-miR-499a-5p	SYBU	ENSG00000147642	1	2	1	1	1	0	0	0	0	0	1
MIMAT0002870	hsa-miR-499a-5p	TMBIM6	ENSG00000139644	1	2	0	2	1	0	0	0	1	0	1
MIMAT0000416	hsa-miR-1-3p	TMEM178A	ENSG00000152154	1	2	0	2	2	0	0	0	2	0	1
MIMAT0000458	hsa-miR-190a-5p	TNRC6A	ENSG00000090905	2	2	0	1	1	0	1	0	0	1	0
MIMAT0000416	hsa-miR-1-3p	TPM3	ENSG00000143549	1	2	0	2	0	0	2	0	0	2	1
MIMAT0000416	hsa-miR-1-3p	TPM4	ENSG00000167460	1	4	0	0	0	1	3	0	0	2	1
MIMAT0000416	hsa-miR-1-3p	TPPP	ENSG00000171368	1	2	1	0	1	0	0	0	0	1	1
MIMAT0000416	hsa-miR-1-3p	TRPS1	ENSG00000104447	2	2	0	0	0	0	1	1	1	1	0
MIMAT0002870	hsa-miR-499a-5p	UBE2V2	ENSG00000169139	1	4	0	1	1	0	1	0	0	0	1
MIMAT0000416	hsa-miR-1-3p	VAMP4	ENSG00000117533	2	2	0	1	2	0	0	0	0	1	1
MIMAT0002870	hsa-miR-499a-5p	VAV3	ENSG00000134215	1	4	1	1	2	0	1	0	0	0	0
MIMAT0000416	hsa-miR-1-3p	ZMAT3	ENSG00000172667	1	4	0	1	1	0	0	1	0	2	0
MIMAT0000416	hsa-miR-1-3p	ZNF281	ENSG00000162702	0	2	0	0	2	0	0	1	1	2	1
MIMAT0000416	hsa-miR-1-3p	ZNF326	ENSG00000162664	1	2	1	0	1	0	1	0	0	1	0
MIMAT0002870	hsa-miR-499a-5p	H2AZ1	ENSG00000164032	1	2	1	2	0	0	0	0	1	0	0
MIMAT0000416	hsa-miR-1-3p	ABHD2	ENSG00000140526	1	4	0	0	0	0	0	1	0	1	1
MIMAT0000416	hsa-miR-1-3p	ACTB	ENSG00000075624	2	2	0	0	1	0	1	0	0	1	0
MIMAT0000416	hsa-miR-1-3p	ANP32B	ENSG00000136938	0	2	0	0	0	0	2	0	1	1	1
MIMAT0000416	hsa-miR-1-3p	AP1G1	ENSG00000166747	1	6	0	0	1	0	0	0	1	1	0
MIMAT0000416	hsa-miR-1-3p	AP1S1	ENSG00000106367	0	2	0	0	1	0	1	0	0	1	1
MIMAT0000416	hsa-miR-1-3p	AP3D1	ENSG00000065000	2	2	0	0	0	0	1	0	1	2	0
MIMAT0000416	hsa-miR-1-3p	ARFIP1	ENSG00000164144	1	2	0	1	0	0	0	0	1	1	0
MIMAT0002870	hsa-miR-499a-5p	ARGLU1	ENSG00000134884	1	2	0	1	1	0	0	0	0	0	2
MIMAT0000416	hsa-miR-1-3p	ARHGEF18	ENSG00000104880	2	2	0	0	0	1	2	0	0	2	0
MIMAT0002870	hsa-miR-499a-5p	ARID2	ENSG00000189079	1	2	0	2	0	0	0	0	1	1	0
MIMAT0002171	hsa-miR-410-3p	ARID2	ENSG00000189079	1	4	0	4	1	0	0	0	1	0	0
MIMAT0000416	hsa-miR-1-3p	ARPC3	ENSG00000111229	2	0	1	0	1	0	0	0	0	1	1
MIMAT0000416	hsa-miR-1-3p	AZIN1	ENSG00000155096	1	2	0	0	1	0	0	0	0	1	1
MIMAT0000416	hsa-miR-1-3p	BTAF1	ENSG00000095564	2	2	0	0	1	0	0	0	1	1	0
MIMAT0000416	hsa-miR-1-3p	CAPRIN1	ENSG00000135387	1	2	0	0	1	0	1	0	0	1	0
MIMAT0000416	hsa-miR-1-3p	CDC42SE1	ENSG00000197622	1	4	0	0	0	0	1	0	0	2	1
MIMAT0002870	hsa-miR-499a-5p	CHD9	ENSG00000177200	1	2	0	2	0	0	0	1	1	0	0
MIMAT0000416	hsa-miR-1-3p	CLOCK	ENSG00000134852	1	2	0	0	1	0	0	1	0	1	0
MIMAT0002870	hsa-miR-499a-5p	CNOT6L	ENSG00000138767	1	2	0	0	1	0	0	1	1	0	0
MIMAT0002814	hsa-miR-432-5p	CPEB2	ENSG00000137449	1	0	0	1	1	0	0	0	2	1	0
MIMAT0000416	hsa-miR-1-3p	CREBL2	ENSG00000111269	2	4	0	0	1	0	0	0	0	2	1
MIMAT0000416	hsa-miR-1-3p	CREM	ENSG00000095794	0	2	0	2	0	0	0	0	1	1	1
MIMAT0000416	hsa-miR-1-3p	CTBP2	ENSG00000175029	1	2	0	1	0	0	1	0	0	2	0
MIMAT0000416	hsa-miR-1-3p	CTTNBP2NL	ENSG00000143079	1	2	0	0	1	0	0	0	0	1	1
MIMAT0000416	hsa-miR-1-3p	DDX5	ENSG00000108654	2	2	1	0	0	1	0	0	1	0	0
MIMAT0000416	hsa-miR-1-3p	DDX5	ENSG00000108654	2	2	1	0	0	1	0	0	1	0	0
MIMAT0000458	hsa-miR-190a-5p	DMD	ENSG00000198947	1	2	0	4	3	0	0	0	1	0	0
MIMAT0000416	hsa-miR-1-3p	EBPL	ENSG00000123179	2	0	4	0	2	0	0	0	0	2	1
MIMAT0000416	hsa-miR-1-3p	EML4	ENSG00000143924	1	2	0	0	0	1	1	0	0	2	0
MIMAT0000458	hsa-miR-190a-5p	ERG	ENSG00000157554	1	2	0	0	2	0	0	0	1	0	1
MIMAT0002870	hsa-miR-499a-5p	ETS1	ENSG00000134954	1	2	0	0	0	0	1	1	0	1	0
MIMAT0000416	hsa-miR-1-3p	EVA1C	ENSG00000166979	1	2	1	2	0	0	0	0	0	1	0
MIMAT0000416	hsa-miR-1-3p	FBXL14	ENSG00000171823	1	0	0	1	1	0	0	0	0	1	1
MIMAT0002171	hsa-miR-410-3p	FBXL3	ENSG00000005812	2	2	0	1	0	0	1	0	1	0	0
MIMAT0000416	hsa-miR-1-3p	FBXW7	ENSG00000109670	2	2	0	1	0	0	0	0	1	2	0
MIMAT0000416	hsa-miR-1-3p	FLI1	ENSG00000151702	0	2	0	1	1	0	0	0	1	0	1
MIMAT0000416	hsa-miR-1-3p	GNPDA2	ENSG00000163281	0	2	0	0	2	1	2	0	0	2	0
MIMAT0000458	hsa-miR-190a-5p	GPHN	ENSG00000171723	1	2	0	1	1	0	0	0	0	0	1
MIMAT0000416	hsa-miR-1-3p	GPR6	ENSG00000146360	1	2	0	1	1	0	0	0	0	0	1
MIMAT0002171	hsa-miR-410-3p	GSK3B	ENSG00000082701	2	4	0	0	2	0	4	1	0	0	0
MIMAT0000720	hsa-miR-376c-3p	HIF1A	ENSG00000100644	2	0	0	2	2	0	0	0	1	1	0
MIMAT0000416	hsa-miR-1-3p	HMGCR	ENSG00000113161	2	2	0	1	0	0	0	0	0	2	1
MIMAT0000416	hsa-miR-1-3p	HNRNPK	ENSG00000165119	1	2	0	2	0	0	0	0	1	1	0
MIMAT0000416	hsa-miR-1-3p	HP1BP3	ENSG00000127483	2	2	0	0	1	0	1	0	0	1	0
MIMAT0000416	hsa-miR-1-3p	HS3ST3B1	ENSG00000125430	2	2	0	1	1	0	0	0	0	0	1
MIMAT0000416	hsa-miR-1-3p	HSD17B11	ENSG00000198189	1	2	0	1	0	0	1	0	0	2	0
MIMAT0000416	hsa-miR-1-3p	INTS6	ENSG00000102786	0	0	0	1	1	0	1	0	1	1	0
MIMAT0002171	hsa-miR-410-3p	ITPKB	ENSG00000143772	1	2	0	1	1	0	1	0	0	0	0
MIMAT0000416	hsa-miR-1-3p	JOSD1	ENSG00000100221	2	2	0	0	1	0	0	0	0	2	1
MIMAT0000416	hsa-miR-1-3p	KCNJ2	ENSG00000123700	2	2	0	0	0	2	5	0	0	1	0
MIMAT0000416	hsa-miR-1-3p	KCTD10	ENSG00000110906	2	2	0	0	2	0	0	0	0	2	1
MIMAT0000458	hsa-miR-190a-5p	KLF15	ENSG00000163884	1	2	0	1	0	0	0	0	1	0	1
MIMAT0002171	hsa-miR-410-3p	KLF6	ENSG00000067082	2	2	0	4	2	0	1	0	0	0	0
MIMAT0000416	hsa-miR-1-3p	KRAS	ENSG00000133703	1	2	0	0	0	0	2	0	0	2	1
MIMAT0000416	hsa-miR-1-3p	LARP4	ENSG00000161813	1	2	0	0	0	1	1	0	0	2	0
MIMAT0002814	hsa-miR-432-5p	LRRC1	ENSG00000137269	1	0	0	2	1	0	1	0	1	0	0
MIMAT0000416	hsa-miR-1-3p	MAL2	ENSG00000147676	0	2	0	1	1	0	0	0	0	1	1
MIMAT0002814	hsa-miR-432-5p	MAN1A2	ENSG00000198162	1	0	0	1	1	0	0	0	1	1	0
MIMAT0002870	hsa-miR-499a-5p	MAPK6	ENSG00000069956	2	2	0	1	1	0	0	0	0	0	1
MIMAT0002171	hsa-miR-410-3p	MCFD2	ENSG00000180398	1	2	0	0	1	0	2	0	0	1	0
MIMAT0000458	hsa-miR-190a-5p	MED4	ENSG00000136146	1	0	0	0	1	0	1	0	0	1	1
MIMAT0000458	hsa-miR-190a-5p	MEGF10	ENSG00000145794	1	2	0	1	2	0	0	0	1	0	0
MIMAT0000416	hsa-miR-1-3p	MEOX2	ENSG00000106511	2	2	0	1	1	0	0	0	0	0	1
MIMAT0000416	hsa-miR-1-3p	MEX3C	ENSG00000176624	0	2	0	2	1	0	0	0	1	1	0
MIMAT0000416	hsa-miR-1-3p	MIPOL1	ENSG00000151338	0	2	0	1	1	0	0	1	0	0	1
MIMAT0000720	hsa-miR-376c-3p	MORF4L2	ENSG00000123562	2	0	4	1	0	0	1	0	0	1	0
MIMAT0000416	hsa-miR-1-3p	MPP7	ENSG00000150054	1	2	0	1	1	0	0	0	0	1	0
MIMAT0002171	hsa-miR-410-3p	MSI2	ENSG00000153944	1	2	0	1	1	0	1	0	0	0	0
MIMAT0000416	hsa-miR-1-3p	MXD1	ENSG00000059728	2	2	0	0	2	0	0	0	0	1	1
MIMAT0000416	hsa-miR-1-3p	MXD4	ENSG00000123933	0	2	0	0	0	1	1	0	0	1	1
MIMAT0000458	hsa-miR-190a-5p	MYCBP2	ENSG00000005810	2	0	2	1	1	0	0	0	1	0	0
MIMAT0002870	hsa-miR-499a-5p	MYEF2	ENSG00000104177	2	4	0	1	1	0	0	0	1	0	0
MIMAT0000416	hsa-miR-1-3p	MYOCD	ENSG00000141052	1	4	0	0	1	0	1	0	0	1	0
MIMAT0000416	hsa-miR-1-3p	NANP	ENSG00000170191	1	2	0	1	0	0	0	0	0	1	1
MIMAT0000416	hsa-miR-1-3p	NBEA	ENSG00000172915	1	2	0	1	2	0	0	0	0	1	0
MIMAT0000416	hsa-miR-1-3p	NCL	ENSG00000115053	2	2	0	1	1	0	0	0	0	0	1
MIMAT0000416	hsa-miR-1-3p	NET1	ENSG00000173848	0	2	0	1	1	0	0	0	0	1	1
MIMAT0000416	hsa-miR-1-3p	NETO2	ENSG00000171208	1	0	0	0	1	1	2	0	0	1	0
MIMAT0000416	hsa-miR-1-3p	NEUROD1	ENSG00000162992	1	2	0	1	0	0	0	0	1	1	0
MIMAT0000720	hsa-miR-376c-3p	NEUROD6	ENSG00000164600	1	0	0	1	1	0	0	0	1	0	1
MIMAT0000416	hsa-miR-1-3p	NINJ1	ENSG00000131669	1	2	0	0	1	0	0	0	0	1	1
MIMAT0000458	hsa-miR-190a-5p	NLGN1	ENSG00000169760	1	2	0	2	1	0	0	0	0	0	1
MIMAT0000416	hsa-miR-1-3p	NOTCH3	ENSG00000074181	2	2	0	0	0	0	3	0	1	1	0
MIMAT0002870	hsa-miR-499a-5p	NOVA1	ENSG00000139910	1	4	0	1	1	0	0	0	1	0	0
MIMAT0002870	hsa-miR-499a-5p	OMG	ENSG00000126861	2	4	1	1	1	0	0	0	0	0	0
MIMAT0000416	hsa-miR-1-3p	OSTF1	ENSG00000134996	1	2	0	0	0	0	1	0	1	2	0
MIMAT0000416	hsa-miR-1-3p	PBX1	ENSG00000185630	1	2	0	0	3	0	0	2	0	1	0
MIMAT0000416	hsa-miR-1-3p	PDE7A	ENSG00000205268	1	2	0	1	2	0	0	0	0	0	1
MIMAT0000416	hsa-miR-1-3p	PDGFA	ENSG00000197461	1	2	1	0	0	0	0	0	0	2	1
MIMAT0000416	hsa-miR-1-3p	PDIK1L	ENSG00000175087	1	4	0	0	1	0	0	0	1	1	0
MIMAT0000416	hsa-miR-1-3p	PGD	ENSG00000142657	1	2	0	0	0	0	2	0	0	1	1
MIMAT0000416	hsa-miR-1-3p	PGM2	ENSG00000169299	1	2	0	0	0	1	1	0	0	1	0
MIMAT0000416	hsa-miR-1-3p	PHF6	ENSG00000156531	1	2	0	2	1	0	0	0	0	1	0
MIMAT0000416	hsa-miR-1-3p	PIK3C2A	ENSG00000011405	2	2	0	0	1	0	0	0	1	1	0
MIMAT0000416	hsa-miR-1-3p	PIRT	ENSG00000233670	1	2	0	0	1	0	0	0	1	0	1
MIMAT0002870	hsa-miR-499a-5p	POLB	ENSG00000070501	2	2	1	1	0	0	0	0	0	0	1
MIMAT0000416	hsa-miR-1-3p	PSIP1	ENSG00000164985	0	2	0	2	0	0	2	0	1	2	0
MIMAT0002171	hsa-miR-410-3p	PSME4	ENSG00000068878	2	2	0	1	1	0	0	0	1	0	0
MIMAT0000416	hsa-miR-1-3p	PTAR1	ENSG00000188647	1	2	0	0	0	0	1	1	0	1	0
MIMAT0000416	hsa-miR-1-3p	PTBP1	ENSG00000011304	2	2	0	0	0	0	2	0	1	1	0
MIMAT0002870	hsa-miR-499a-5p	PTBP3	ENSG00000119314	2	4	0	1	2	0	0	1	0	0	0
MIMAT0000416	hsa-miR-1-3p	PTPN1	ENSG00000196396	1	2	0	0	1	0	1	0	0	1	0
MIMAT0000416	hsa-miR-1-3p	PTPRD	ENSG00000153707	1	2	0	0	0	0	1	0	1	1	0
MIMAT0002171	hsa-miR-410-3p	PTX3	ENSG00000163661	1	2	1	1	0	0	0	0	0	1	0
MIMAT0000416	hsa-miR-1-3p	RAB5A	ENSG00000144566	1	2	0	0	1	0	0	0	0	2	1
MIMAT0000416	hsa-miR-1-3p	RABEPK	ENSG00000136933	1	0	0	1	0	0	1	0	0	1	1
MIMAT0002870	hsa-miR-499a-5p	RALYL	ENSG00000184672	1	2	0	2	1	0	0	0	0	0	1
MIMAT0000416	hsa-miR-1-3p	RAP1B	ENSG00000127314	2	2	0	0	0	0	1	0	1	2	0
MIMAT0002171	hsa-miR-410-3p	RC3H1	ENSG00000135870	1	6	0	0	2	0	2	0	1	0	0
MIMAT0000416	hsa-miR-1-3p	RNF141	ENSG00000110315	2	2	0	0	0	0	0	0	1	1	1
MIMAT0000416	hsa-miR-1-3p	RNF19A	ENSG00000034677	2	2	1	0	0	0	0	0	1	1	0
MIMAT0000458	hsa-miR-190a-5p	ROCK1	ENSG00000067900	2	2	0	2	1	0	0	0	0	1	0
MIMAT0002870	hsa-miR-499a-5p	RRAGB	ENSG00000083750	2	2	0	1	1	0	0	0	0	0	1
MIMAT0002870	hsa-miR-499a-5p	RSBN1	ENSG00000081019	2	4	0	1	1	0	0	0	2	0	0
MIMAT0000416	hsa-miR-1-3p	RSBN1L	ENSG00000187257	0	2	1	1	0	0	0	0	0	1	1
MIMAT0000416	hsa-miR-1-3p	RSPO3	ENSG00000146374	1	2	0	1	0	0	0	0	0	1	1
MIMAT0000416	hsa-miR-1-3p	SAMD8	ENSG00000156671	1	2	0	0	1	0	0	0	0	2	1
MIMAT0000720	hsa-miR-376c-3p	SASH1	ENSG00000111961	2	0	0	1	1	0	0	0	1	1	0
MIMAT0002870	hsa-miR-499a-5p	SEC11A	ENSG00000140612	1	2	0	1	3	0	0	0	0	0	1
MIMAT0000416	hsa-miR-1-3p	SEC61A1	ENSG00000058262	0	2	0	0	1	0	1	0	1	1	0
MIMAT0002870	hsa-miR-499a-5p	SH2D1A	ENSG00000183918	1	2	1	10	0	0	0	0	1	0	0
MIMAT0000416	hsa-miR-1-3p	SH3BGRL3	ENSG00000142669	1	2	0	0	0	0	1	0	0	2	1
MIMAT0002870	hsa-miR-499a-5p	SLC12A2	ENSG00000064651	2	2	0	1	1	0	0	0	0	1	0
MIMAT0000416	hsa-miR-1-3p	SLC35G1	ENSG00000176273	1	2	0	1	1	0	0	0	0	1	0
MIMAT0000416	hsa-miR-1-3p	SMARCC1	ENSG00000173473	1	6	0	0	1	0	1	0	0	1	0
MIMAT0000416	hsa-miR-1-3p	SNAI2	ENSG00000019549	2	2	0	0	1	0	2	0	0	1	0
MIMAT0000416	hsa-miR-1-3p	SNAP25	ENSG00000132639	1	2	0	1	0	0	0	0	0	1	1
MIMAT0002870	hsa-miR-499a-5p	SOX4	ENSG00000124766	2	4	0	1	0	0	0	0	1	1	0
MIMAT0000416	hsa-miR-1-3p	SRSF1	ENSG00000136450	1	2	0	0	0	0	0	0	1	1	1
MIMAT0002171	hsa-miR-410-3p	SRSF11	ENSG00000116754	2	2	0	1	1	0	0	0	1	0	0
MIMAT0000416	hsa-miR-1-3p	SS18	ENSG00000141380	1	4	0	1	2	0	0	0	0	1	0
MIMAT0000416	hsa-miR-1-3p	STAG2	ENSG00000101972	2	2	0	0	1	0	0	0	1	1	0
MIMAT0000416	hsa-miR-1-3p	STC2	ENSG00000113739	2	2	0	0	1	0	0	0	0	2	1
MIMAT0000458	hsa-miR-190a-5p	STK38L	ENSG00000211455	1	2	0	0	1	0	0	0	0	1	1
MIMAT0000720	hsa-miR-376c-3p	SYF2	ENSG00000117614	2	0	0	1	1	0	1	0	0	0	1
MIMAT0000416	hsa-miR-1-3p	SYT1	ENSG00000067715	2	2	0	0	1	0	0	1	0	1	0
MIMAT0002814	hsa-miR-432-5p	TBC1D22B	ENSG00000065491	2	0	1	1	1	0	0	0	1	0	0
MIMAT0000416	hsa-miR-1-3p	TBC1D9	ENSG00000109436	2	2	0	1	0	0	1	0	0	1	0
MIMAT0002171	hsa-miR-410-3p	TEX14	ENSG00000121101	2	2	0	1	2	0	0	0	0	0	1
MIMAT0002814	hsa-miR-432-5p	TLN1	ENSG00000137076	1	0	0	1	1	0	0	0	1	1	0
MIMAT0000416	hsa-miR-1-3p	TMCC1	ENSG00000172765	1	2	0	0	2	0	1	0	0	1	0
MIMAT0000458	hsa-miR-190a-5p	TMEM161B	ENSG00000164180	1	2	0	1	0	0	1	0	0	0	1
MIMAT0000416	hsa-miR-1-3p	TMEM68	ENSG00000167904	0	2	0	1	0	0	1	0	0	2	1
MIMAT0002171	hsa-miR-410-3p	TNFSF11	ENSG00000120659	2	4	0	2	1	0	0	0	1	0	0
MIMAT0002171	hsa-miR-410-3p	TRAPPC3	ENSG00000054116	2	2	1	1	0	0	0	0	0	0	1
MIMAT0002870	hsa-miR-499a-5p	TSPAN3	ENSG00000140391	1	0	1	1	0	0	0	0	0	1	1
MIMAT0000416	hsa-miR-1-3p	TTC7B	ENSG00000165914	1	2	0	1	1	0	0	0	0	1	0
MIMAT0000416	hsa-miR-1-3p	UBE2H	ENSG00000186591	1	2	0	0	1	0	0	0	0	1	1
MIMAT0000416	hsa-miR-1-3p	UNC119B	ENSG00000175970	1	2	0	0	1	0	1	0	0	1	0
MIMAT0002171	hsa-miR-410-3p	VEGFA	ENSG00000112715	2	0	0	4	3	0	1	3	0	0	0
MIMAT0000720	hsa-miR-376c-3p	VLDLR	ENSG00000147852	1	0	0	2	1	0	1	0	0	0	1
MIMAT0000416	hsa-miR-1-3p	VMP1	ENSG00000062716	2	2	0	0	0	0	1	0	1	1	0
MIMAT0000416	hsa-miR-1-3p	WEE1	ENSG00000166483	1	0	0	1	0	0	1	0	1	1	0
MIMAT0000416	hsa-miR-1-3p	WIPF2	ENSG00000171475	1	2	0	0	1	0	0	0	1	1	0
MIMAT0000416	hsa-miR-1-3p	XPNPEP3	ENSG00000196236	1	2	0	0	0	1	1	0	0	1	0
MIMAT0000416	hsa-miR-1-3p	XPO6	ENSG00000169180	1	4	0	0	2	0	3	0	0	1	0
MIMAT0000416	hsa-miR-1-3p	ZFP36L1	ENSG00000185650	1	4	0	0	1	0	0	0	1	2	0
MIMAT0000416	hsa-miR-1-3p	ZNF148	ENSG00000163848	1	2	0	0	0	0	0	1	2	1	0
MIMAT0000416	hsa-miR-1-3p	ZNF580	ENSG00000213015	1	2	0	1	0	0	0	0	0	1	1
MIMAT0000458	hsa-miR-190a-5p	ADGRB3	ENSG00000135298	1	2	0	1	0	0	0	0	1	0	0
MIMAT0000416	hsa-miR-1-3p	BCLAF3	ENSG00000173681	1	2	0	1	0	0	0	1	0	0	0
MIMAT0002870	hsa-miR-499a-5p	SINHCAF	ENSG00000139146	1	2	0	1	0	0	0	1	0	0	0
MIMAT0002870	hsa-miR-499a-5p	MFSD14A	ENSG00000156875	1	4	0	0	0	0	0	1	1	0	0
MIMAT0000416	hsa-miR-1-3p	THAP12	ENSG00000137492	1	2	0	1	0	0	0	0	1	0	0
MIMAT0000416	hsa-miR-1-3p	PLPPR4	ENSG00000117600	2	4	0	1	0	0	0	0	1	0	0
MIMAT0002870	hsa-miR-499a-5p	ADAM10	ENSG00000137845	1	2	0	1	1	0	0	0	0	0	0
MIMAT0002171	hsa-miR-410-3p	ADM	ENSG00000148926	1	4	0	1	1	0	0	0	0	0	0
MIMAT0000416	hsa-miR-1-3p	AFF4	ENSG00000072364	0	2	0	0	0	0	0	1	2	2	0
MIMAT0000416	hsa-miR-1-3p	AKAP11	ENSG00000023516	2	2	0	0	1	0	0	0	0	1	0
MIMAT0002171	hsa-miR-410-3p	ANKRD12	ENSG00000101745	2	4	0	1	0	0	0	0	1	0	0
MIMAT0002870	hsa-miR-499a-5p	ANKRD40	ENSG00000154945	1	4	0	1	1	0	0	0	0	0	0
MIMAT0000416	hsa-miR-1-3p	ANP32E	ENSG00000143401	1	2	0	0	0	0	2	0	0	1	0
MIMAT0002870	hsa-miR-499a-5p	AP3S1	ENSG00000177879	1	2	0	1	0	0	0	0	0	0	1
MIMAT0000720	hsa-miR-376c-3p	ARFGEF1	ENSG00000066777	0	0	1	4	1	0	0	0	1	0	0
MIMAT0000720	hsa-miR-376c-3p	ARFGEF2	ENSG00000124198	2	0	0	1	1	0	0	0	0	1	0
MIMAT0002870	hsa-miR-499a-5p	ARHGAP12	ENSG00000165322	1	2	0	0	1	0	2	0	0	0	0
MIMAT0002171	hsa-miR-410-3p	ARHGAP29	ENSG00000137962	1	2	0	0	1	0	1	0	0	0	0
MIMAT0002814	hsa-miR-432-5p	ARL5B	ENSG00000165997	1	0	0	1	1	0	0	0	1	0	0
MIMAT0002870	hsa-miR-499a-5p	ARMC2	ENSG00000118690	2	0	2	1	0	0	0	0	0	0	1
MIMAT0000416	hsa-miR-1-3p	ATF2	ENSG00000115966	2	0	0	0	2	0	0	0	0	2	1
MIMAT0000458	hsa-miR-190a-5p	ATG7	ENSG00000197548	1	2	0	1	0	0	0	0	0	0	1
MIMAT0002870	hsa-miR-499a-5p	ATP2B1	ENSG00000070961	2	2	0	0	0	0	0	2	1	0	0
MIMAT0000416	hsa-miR-1-3p	ATP6V1B2	ENSG00000147416	0	2	0	0	0	1	3	0	0	2	0
MIMAT0002171	hsa-miR-410-3p	ATRX	ENSG00000085224	2	6	0	2	2	0	0	0	0	0	0
MIMAT0000416	hsa-miR-1-3p	BACH2	ENSG00000112182	2	6	0	0	1	0	0	1	0	0	0
MIMAT0000458	hsa-miR-190a-5p	BACH2	ENSG00000112182	2	4	0	0	2	0	0	1	0	0	0
MIMAT0002171	hsa-miR-410-3p	BAZ2B	ENSG00000123636	2	4	0	3	2	0	0	0	0	0	0
MIMAT0000458	hsa-miR-190a-5p	BCL11A	ENSG00000119866	2	4	0	1	1	0	0	0	0	0	0
MIMAT0000416	hsa-miR-1-3p	BCL11A	ENSG00000119866	0	2	0	1	1	0	0	0	3	0	0
MIMAT0000416	hsa-miR-1-3p	BHLHE22	ENSG00000180828	1	0	0	1	1	0	0	0	1	0	0
MIMAT0000416	hsa-miR-1-3p	BLCAP	ENSG00000166619	0	2	0	0	0	1	2	0	0	2	0
MIMAT0000720	hsa-miR-376c-3p	BMI1	ENSG00000168283	1	0	0	1	0	0	2	0	1	0	0
MIMAT0000416	hsa-miR-1-3p	BPNT1	ENSG00000162813	0	2	0	0	1	0	0	0	0	1	1
MIMAT0000416	hsa-miR-1-3p	BRI3BP	ENSG00000184992	1	0	0	0	0	0	2	0	0	2	1
MIMAT0002171	hsa-miR-410-3p	C11orf87	ENSG00000185742	1	2	0	2	1	0	0	0	0	0	0
MIMAT0000416	hsa-miR-1-3p	C12orf4	ENSG00000047621	2	2	0	0	0	0	0	0	1	2	0
MIMAT0000416	hsa-miR-1-3p	C2CD5	ENSG00000111731	2	2	0	1	0	0	0	0	0	1	0
MIMAT0002870	hsa-miR-499a-5p	C5orf24	ENSG00000181904	1	2	0	1	0	0	0	0	0	0	1
MIMAT0002171	hsa-miR-410-3p	C9orf72	ENSG00000147894	1	2	0	1	1	0	0	0	0	0	0
MIMAT0000720	hsa-miR-376c-3p	CACNA1G	ENSG00000006283	0	0	1	2	0	0	0	0	1	0	1
MIMAT0000720	hsa-miR-376c-3p	CACNB2	ENSG00000165995	1	0	0	1	2	0	0	0	0	1	0
MIMAT0002870	hsa-miR-499a-5p	CACNB2	ENSG00000165995	1	2	0	1	0	0	0	0	1	0	0
MIMAT0002171	hsa-miR-410-3p	CADM2	ENSG00000175161	1	4	0	0	2	0	1	0	0	0	0
MIMAT0000416	hsa-miR-1-3p	CALM2	ENSG00000143933	1	2	0	0	0	0	3	0	0	1	0
MIMAT0000731	hsa-miR-378a-5p	CAMKK2	ENSG00000110931	2	0	0	2	3	0	0	0	0	1	0
MIMAT0000416	hsa-miR-1-3p	CAND1	ENSG00000111530	0	0	0	1	0	1	3	0	0	2	0
MIMAT0002171	hsa-miR-410-3p	CBFB	ENSG00000067955	2	4	0	4	2	0	0	0	0	0	0
MIMAT0002171	hsa-miR-410-3p	CBX8	ENSG00000141570	1	2	1	2	0	0	0	0	0	0	0
MIMAT0000731	hsa-miR-378a-5p	CCDC117	ENSG00000159873	1	0	0	1	1	0	0	0	0	1	0
MIMAT0000416	hsa-miR-1-3p	CCDC170	ENSG00000120262	2	0	0	1	0	0	1	0	0	1	0
MIMAT0000720	hsa-miR-376c-3p	CCDC178	ENSG00000166960	1	0	1	1	0	0	0	0	0	0	1
MIMAT0002814	hsa-miR-432-5p	CCDC88A	ENSG00000115355	2	0	0	1	0	0	0	0	1	1	0
MIMAT0000416	hsa-miR-1-3p	CCNC	ENSG00000112237	2	2	0	0	0	0	0	0	0	1	1
MIMAT0000416	hsa-miR-1-3p	CCND2	ENSG00000118971	2	6	0	0	0	0	0	0	1	2	0
MIMAT0002171	hsa-miR-410-3p	CCSER1	ENSG00000184305	1	2	0	1	1	0	0	0	0	0	0
MIMAT0000416	hsa-miR-1-3p	CD164	ENSG00000135535	1	2	0	1	0	0	0	0	0	0	1
MIMAT0002171	hsa-miR-410-3p	CD9	ENSG00000010278	2	4	1	1	0	0	0	0	0	0	0
MIMAT0002870	hsa-miR-499a-5p	CDC27	ENSG00000004897	2	2	0	1	0	0	0	0	0	1	0
MIMAT0002870	hsa-miR-499a-5p	CDK13	ENSG00000065883	2	2	1	0	0	0	0	1	0	0	0
MIMAT0000416	hsa-miR-1-3p	CDK4	ENSG00000135446	0	0	1	0	0	0	3	0	0	2	1
MIMAT0000416	hsa-miR-1-3p	CDK6	ENSG00000105810	2	2	0	0	0	0	0	1	0	2	0
MIMAT0002870	hsa-miR-499a-5p	CDKN1A	ENSG00000124762	2	2	0	0	0	0	1	0	1	0	0
MIMAT0000458	hsa-miR-190a-5p	CEBPA	ENSG00000245848	1	0	0	2	1	0	0	0	0	0	1
MIMAT0002870	hsa-miR-499a-5p	CELF2	ENSG00000048740	2	2	0	2	0	0	0	2	0	0	0
MIMAT0002814	hsa-miR-432-5p	CELSR2	ENSG00000143126	1	0	0	2	1	0	0	0	1	0	0
MIMAT0000416	hsa-miR-1-3p	CEP44	ENSG00000164118	1	4	0	1	0	0	0	0	0	2	0
MIMAT0002171	hsa-miR-410-3p	CHML	ENSG00000203668	1	4	0	0	1	0	1	0	0	0	0
MIMAT0002171	hsa-miR-410-3p	COBLL1	ENSG00000082438	2	4	0	2	1	0	0	0	0	0	0
MIMAT0002171	hsa-miR-410-3p	COL12A1	ENSG00000111799	2	2	0	0	0	0	0	0	1	1	0
MIMAT0002171	hsa-miR-410-3p	COL15A1	ENSG00000204291	1	2	0	1	1	0	0	0	0	0	0
MIMAT0002171	hsa-miR-410-3p	COL4A3	ENSG00000169031	1	4	0	6	1	0	0	0	0	0	0
MIMAT0002814	hsa-miR-432-5p	COL4A5	ENSG00000188153	1	0	1	1	1	0	0	0	0	0	0
MIMAT0002870	hsa-miR-499a-5p	COL5A2	ENSG00000204262	1	2	0	0	0	0	0	1	1	0	0
MIMAT0000416	hsa-miR-1-3p	COL6A3	ENSG00000163359	1	2	0	2	0	0	0	0	0	1	0
MIMAT0002870	hsa-miR-499a-5p	COMT	ENSG00000093010	0	2	0	1	1	0	0	0	0	0	1
MIMAT0002171	hsa-miR-410-3p	CPEB3	ENSG00000107864	2	4	0	2	1	0	0	0	0	0	0
MIMAT0002171	hsa-miR-410-3p	CPEB4	ENSG00000113742	2	6	0	2	2	0	0	0	0	0	0
MIMAT0000416	hsa-miR-1-3p	CPED1	ENSG00000106034	2	2	0	1	1	0	0	0	0	0	0
MIMAT0000458	hsa-miR-190a-5p	CPOX	ENSG00000080819	2	0	0	1	1	0	0	0	0	1	0
MIMAT0002171	hsa-miR-410-3p	CSNK1G3	ENSG00000151292	1	0	0	2	1	0	0	0	1	0	0
MIMAT0002171	hsa-miR-410-3p	CTNND1	ENSG00000198561	1	2	0	2	0	0	0	0	1	0	0
MIMAT0000416	hsa-miR-1-3p	CXCR4	ENSG00000121966	2	2	0	0	0	0	0	0	0	1	1
MIMAT0000458	hsa-miR-190a-5p	DAG1	ENSG00000173402	1	0	0	1	1	0	0	0	0	1	0
MIMAT0002814	hsa-miR-432-5p	DAZ2	ENSG00000205944	1	0	0	4	2	0	0	0	3	0	0
MIMAT0002814	hsa-miR-432-5p	DAZ2	ENSG00000205944	1	0	0	3	2	0	0	0	3	0	0
MIMAT0002814	hsa-miR-432-5p	DCTN3	ENSG00000137100	1	0	2	1	0	0	0	0	1	0	0
MIMAT0000416	hsa-miR-1-3p	DDX3X	ENSG00000215301	1	2	0	1	0	0	0	0	0	2	0
MIMAT0000458	hsa-miR-190a-5p	DENND5B	ENSG00000170456	1	2	0	0	1	0	0	0	0	1	0
MIMAT0000416	hsa-miR-1-3p	DGKE	ENSG00000153933	1	2	0	0	0	0	0	1	0	0	1
MIMAT0000416	hsa-miR-1-3p	DICER1	ENSG00000100697	2	2	0	0	0	0	0	0	1	1	0
MIMAT0000416	hsa-miR-1-3p	DKK1	ENSG00000107984	2	2	0	0	0	0	1	0	0	2	0
MIMAT0000416	hsa-miR-1-3p	DLG4	ENSG00000132535	1	2	0	0	0	0	0	0	1	1	0
MIMAT0000416	hsa-miR-1-3p	DMRT2	ENSG00000173253	1	4	2	0	0	0	0	0	1	0	0
MIMAT0000452	hsa-miR-154-5p	DOCK1	ENSG00000150760	1	0	0	2	1	0	0	0	0	0	1
MIMAT0000416	hsa-miR-1-3p	DOLPP1	ENSG00000167130	1	2	0	0	0	0	2	0	0	2	0
MIMAT0000720	hsa-miR-376c-3p	DUSP11	ENSG00000144048	1	0	0	1	0	0	0	0	0	1	1
MIMAT0002870	hsa-miR-499a-5p	DYRK2	ENSG00000127334	2	2	0	0	0	0	0	1	1	0	0
MIMAT0000452	hsa-miR-154-5p	E2F5	ENSG00000133740	0	0	0	1	1	0	1	0	0	0	1
MIMAT0002870	hsa-miR-499a-5p	EBF1	ENSG00000164330	1	4	0	1	0	0	0	1	0	0	0
MIMAT0000458	hsa-miR-190a-5p	EBF3	ENSG00000108001	2	2	0	1	0	0	0	0	0	0	1
MIMAT0000720	hsa-miR-376c-3p	EDN1	ENSG00000078401	2	0	0	1	1	0	0	0	0	0	1
MIMAT0000416	hsa-miR-1-3p	EHMT2	ENSG00000204371	0	2	2	0	0	0	1	0	0	1	0
MIMAT0002870	hsa-miR-499a-5p	EIF4A2	ENSG00000156976	1	2	0	0	0	0	4	0	1	0	0
MIMAT0002870	hsa-miR-499a-5p	EIF4G2	ENSG00000110321	2	2	0	1	0	0	0	0	1	0	0
MIMAT0002814	hsa-miR-432-5p	EIF4G3	ENSG00000075151	2	0	0	2	0	0	0	0	2	1	0
MIMAT0000416	hsa-miR-1-3p	ELF1	ENSG00000120690	2	2	0	0	1	0	0	0	0	1	0
MIMAT0000416	hsa-miR-1-3p	ELMO1	ENSG00000155849	1	2	0	1	0	0	0	0	0	0	1
MIMAT0000416	hsa-miR-1-3p	EML3	ENSG00000149499	1	2	0	0	0	0	1	0	0	1	0
MIMAT0002870	hsa-miR-499a-5p	EML4	ENSG00000143924	1	2	0	1	2	0	0	0	0	0	0
MIMAT0000720	hsa-miR-376c-3p	EN2	ENSG00000164778	1	0	0	1	1	0	0	0	0	0	1
MIMAT0002870	hsa-miR-499a-5p	EPB41L2	ENSG00000079819	2	2	0	1	0	0	0	0	0	0	1
MIMAT0000416	hsa-miR-1-3p	EPB41L2	ENSG00000079819	0	2	0	0	0	0	2	0	1	2	0
MIMAT0000416	hsa-miR-1-3p	EPB41L4B	ENSG00000095203	0	2	0	0	0	1	2	0	0	1	0
MIMAT0000458	hsa-miR-190a-5p	EPC2	ENSG00000135999	0	2	0	1	1	0	0	0	0	0	1
MIMAT0000731	hsa-miR-378a-5p	ERCC6L2	ENSG00000182150	1	0	1	1	1	0	0	0	0	0	0
MIMAT0000720	hsa-miR-376c-3p	ERP44	ENSG00000023318	2	0	0	2	0	0	0	0	1	0	1
MIMAT0000416	hsa-miR-1-3p	FAIM	ENSG00000158234	1	0	1	0	1	0	0	0	0	1	0
MIMAT0002814	hsa-miR-432-5p	FAM171A1	ENSG00000148468	1	0	0	1	0	0	0	0	2	1	0
MIMAT0000416	hsa-miR-1-3p	FAM91A1	ENSG00000176853	1	2	0	0	1	0	0	0	0	1	0
MIMAT0002171	hsa-miR-410-3p	FBXO34	ENSG00000178974	1	2	0	1	1	0	0	0	0	0	0
MIMAT0002814	hsa-miR-432-5p	FBXW7	ENSG00000109670	2	0	0	1	1	0	0	0	1	0	0
MIMAT0002171	hsa-miR-410-3p	FCHO2	ENSG00000157107	1	2	0	1	1	0	0	0	0	0	0
MIMAT0000458	hsa-miR-190a-5p	FGF14	ENSG00000102466	0	2	0	1	2	0	0	0	0	0	1
MIMAT0000416	hsa-miR-1-3p	FMNL2	ENSG00000157827	1	2	0	0	0	0	1	0	0	1	0
MIMAT0002814	hsa-miR-432-5p	FMO4	ENSG00000076258	2	0	1	1	1	0	0	0	0	0	0
MIMAT0002171	hsa-miR-410-3p	FMR1	ENSG00000102081	2	6	0	6	1	0	0	0	0	0	0
MIMAT0000416	hsa-miR-1-3p	FNBP1L	ENSG00000137942	1	2	0	1	0	0	0	0	0	1	0
MIMAT0002870	hsa-miR-499a-5p	FNBP4	ENSG00000109920	2	2	0	0	2	0	0	0	0	0	1
MIMAT0002171	hsa-miR-410-3p	FOXJ2	ENSG00000065970	2	4	0	1	0	0	0	0	1	0	0
MIMAT0002870	hsa-miR-499a-5p	FOXN2	ENSG00000170802	1	4	0	0	1	0	0	1	0	0	0
MIMAT0000458	hsa-miR-190a-5p	FOXP2	ENSG00000128573	2	2	0	1	0	0	1	0	0	0	0
MIMAT0002171	hsa-miR-410-3p	G2E3	ENSG00000092140	2	4	0	1	1	0	0	0	0	0	0
MIMAT0000416	hsa-miR-1-3p	G3BP1	ENSG00000145907	1	0	0	0	0	0	1	0	0	1	1
MIMAT0000731	hsa-miR-378a-5p	GALNTL6	ENSG00000174473	1	0	0	1	1	0	0	0	1	0	0
MIMAT0002870	hsa-miR-499a-5p	GATA3	ENSG00000107485	0	0	2	1	1	0	0	0	1	0	0
MIMAT0000416	hsa-miR-1-3p	GCLC	ENSG00000001084	0	2	0	0	1	0	0	0	0	1	1
MIMAT0002171	hsa-miR-410-3p	GIGYF2	ENSG00000204120	1	2	0	3	1	0	0	0	0	0	0
MIMAT0000416	hsa-miR-1-3p	GIT1	ENSG00000108262	2	2	0	0	1	0	0	0	0	1	0
MIMAT0002171	hsa-miR-410-3p	GLCE	ENSG00000138604	1	4	0	1	0	0	0	0	1	0	0
MIMAT0000416	hsa-miR-1-3p	GLCE	ENSG00000138604	1	2	0	0	1	0	0	0	0	1	0
MIMAT0002171	hsa-miR-410-3p	GLIS3	ENSG00000107249	2	2	0	1	1	0	0	0	0	0	0
MIMAT0002171	hsa-miR-410-3p	GLRA3	ENSG00000145451	1	4	0	2	1	0	0	0	0	0	0
MIMAT0000416	hsa-miR-1-3p	GMFB	ENSG00000197045	1	2	0	0	0	0	0	0	0	2	1
MIMAT0000416	hsa-miR-1-3p	GNB1	ENSG00000078369	2	2	0	0	0	0	1	0	0	2	0
MIMAT0000416	hsa-miR-1-3p	GNPNAT1	ENSG00000100522	0	2	0	0	0	0	1	0	1	2	0
MIMAT0002814	hsa-miR-432-5p	GOLGA7	ENSG00000147533	1	0	0	1	0	0	0	0	1	1	0
MIMAT0000416	hsa-miR-1-3p	GOLPH3	ENSG00000113384	2	4	0	0	0	0	1	0	0	1	0
MIMAT0000416	hsa-miR-1-3p	GPR158	ENSG00000151025	1	4	0	0	1	0	0	0	0	1	0
MIMAT0002870	hsa-miR-499a-5p	GPR180	ENSG00000152749	1	0	0	1	1	0	0	0	0	1	0
MIMAT0002814	hsa-miR-432-5p	GRIA2	ENSG00000120251	2	0	0	1	0	0	0	0	1	1	0
MIMAT0000416	hsa-miR-1-3p	GRIA3	ENSG00000125675	2	2	0	0	0	0	0	0	1	1	0
MIMAT0000416	hsa-miR-1-3p	GTF2B	ENSG00000137947	1	2	1	0	0	0	0	0	0	1	0
MIMAT0002870	hsa-miR-499a-5p	GXYLT1	ENSG00000151233	0	2	0	0	0	0	1	1	0	1	0
MIMAT0000416	hsa-miR-1-3p	HACD3	ENSG00000074696	0	0	0	0	1	0	1	0	0	1	2
MIMAT0000416	hsa-miR-1-3p	HAND2	ENSG00000164107	1	2	0	0	0	0	2	0	0	1	0
MIMAT0000720	hsa-miR-376c-3p	HBEGF	ENSG00000113070	2	0	0	1	1	0	0	0	0	0	1
MIMAT0002870	hsa-miR-499a-5p	HDAC9	ENSG00000048052	0	2	0	1	1	0	0	0	1	0	0
MIMAT0000458	hsa-miR-190a-5p	HECA	ENSG00000112406	2	2	0	1	1	0	0	0	0	0	0
MIMAT0000416	hsa-miR-1-3p	HELZ2	ENSG00000130589	1	2	0	0	2	0	0	0	0	0	1
MIMAT0000458	hsa-miR-190a-5p	HGF	ENSG00000019991	2	2	0	1	0	0	0	0	1	0	0
MIMAT0000416	hsa-miR-1-3p	HIGD1A	ENSG00000181061	0	2	0	0	2	0	1	0	0	2	0
MIMAT0000416	hsa-miR-1-3p	HIPK3	ENSG00000110422	2	0	0	0	1	0	1	0	0	2	0
MIMAT0000416	hsa-miR-1-3p	HMBOX1	ENSG00000147421	1	2	0	0	3	0	0	0	1	0	0
MIMAT0002171	hsa-miR-410-3p	HMGXB4	ENSG00000100281	2	2	0	1	0	0	0	0	1	0	0
MIMAT0000416	hsa-miR-1-3p	HNRNPA1	ENSG00000135486	1	2	0	0	0	0	2	0	0	2	0
MIMAT0000416	hsa-miR-1-3p	HNRNPA1L2	ENSG00000139675	1	2	0	0	0	0	1	0	0	1	0
MIMAT0000416	hsa-miR-1-3p	HNRNPA3	ENSG00000170144	1	4	0	0	0	0	1	0	0	1	0
MIMAT0000452	hsa-miR-154-5p	HNRNPR	ENSG00000125944	2	0	0	1	1	0	0	0	0	0	1
MIMAT0000416	hsa-miR-1-3p	HPS4	ENSG00000100099	2	0	0	0	0	1	2	0	0	2	0
MIMAT0000720	hsa-miR-376c-3p	HSDL1	ENSG00000103160	2	0	0	1	2	0	0	0	0	0	1
MIMAT0002814	hsa-miR-432-5p	IGF1R	ENSG00000140443	1	0	0	0	0	0	0	1	1	1	0
MIMAT0000416	hsa-miR-1-3p	IGFBP5	ENSG00000115461	2	2	0	0	0	0	0	0	1	1	0
MIMAT0002870	hsa-miR-499a-5p	IKZF2	ENSG00000030419	2	4	0	0	2	0	0	1	0	0	0
MIMAT0002171	hsa-miR-410-3p	IL12A	ENSG00000168811	1	4	0	1	1	0	0	0	0	0	0
MIMAT0000416	hsa-miR-1-3p	IMPACT	ENSG00000154059	1	0	0	1	1	0	0	0	0	1	0
MIMAT0000416	hsa-miR-1-3p	INPP5F	ENSG00000198825	1	0	0	0	0	1	2	0	0	1	0
MIMAT0002870	hsa-miR-499a-5p	IRF2BPL	ENSG00000119669	2	2	0	1	0	0	0	0	1	0	0
MIMAT0002171	hsa-miR-410-3p	ITCH	ENSG00000078747	2	4	0	2	0	0	0	0	1	0	0
MIMAT0002171	hsa-miR-410-3p	IWS1	ENSG00000163166	0	2	1	1	1	0	0	0	0	0	0
MIMAT0002171	hsa-miR-410-3p	JAG1	ENSG00000101384	2	4	0	1	0	0	1	0	0	0	0
MIMAT0000416	hsa-miR-1-3p	JARID2	ENSG00000008083	2	2	0	1	0	0	0	0	1	0	0
MIMAT0000720	hsa-miR-376c-3p	KANSL1L	ENSG00000144445	0	0	0	1	1	0	0	0	1	0	1
MIMAT0002171	hsa-miR-410-3p	KAT6A	ENSG00000083168	2	4	0	1	1	0	0	0	0	0	0
MIMAT0000416	hsa-miR-1-3p	KAT6A	ENSG00000083168	2	4	0	0	1	0	0	0	1	0	0
MIMAT0002870	hsa-miR-499a-5p	KBTBD2	ENSG00000170852	1	2	0	1	0	0	0	0	1	0	0
MIMAT0000416	hsa-miR-1-3p	KCNIP3	ENSG00000115041	2	4	0	0	2	0	0	0	0	0	1
MIMAT0000416	hsa-miR-1-3p	KDM2B	ENSG00000089094	2	2	0	0	0	0	1	0	0	1	0
MIMAT0002171	hsa-miR-410-3p	KDM6A	ENSG00000147050	1	2	0	2	1	0	0	0	0	0	0
MIMAT0000416	hsa-miR-1-3p	KLF13	ENSG00000169926	0	4	0	0	0	0	1	1	0	2	0
MIMAT0000416	hsa-miR-1-3p	KLF4	ENSG00000136826	1	2	0	0	1	0	0	0	0	1	0
MIMAT0002870	hsa-miR-499a-5p	LAMP3	ENSG00000078081	2	0	0	1	1	0	0	0	0	0	1
MIMAT0002171	hsa-miR-410-3p	LCOR	ENSG00000196233	1	6	0	1	1	0	0	0	0	0	0
MIMAT0000416	hsa-miR-1-3p	LCOR	ENSG00000196233	1	2	0	0	0	0	0	2	0	1	0
MIMAT0000416	hsa-miR-1-3p	LCP1	ENSG00000136167	1	2	0	0	0	0	1	0	0	2	0
MIMAT0000416	hsa-miR-1-3p	LETM1	ENSG00000168924	1	2	0	0	0	0	1	0	0	1	0
MIMAT0002171	hsa-miR-410-3p	LHX8	ENSG00000162624	1	2	0	1	1	0	0	0	0	0	0
MIMAT0002870	hsa-miR-499a-5p	LIMA1	ENSG00000050405	2	0	0	1	1	0	0	0	1	0	0
MIMAT0002171	hsa-miR-410-3p	LNX2	ENSG00000139517	1	2	0	1	1	0	0	0	0	0	0
MIMAT0000416	hsa-miR-1-3p	LPP	ENSG00000145012	1	0	0	0	0	0	0	1	1	1	0
MIMAT0000416	hsa-miR-1-3p	LRCH1	ENSG00000136141	0	4	0	1	1	0	0	0	0	1	0
MIMAT0002870	hsa-miR-499a-5p	LRCH2	ENSG00000130224	1	2	0	2	2	0	0	0	0	0	0
MIMAT0002870	hsa-miR-499a-5p	LRP6	ENSG00000070018	2	2	0	0	0	0	0	1	0	1	0
MIMAT0000452	hsa-miR-154-5p	LZIC	ENSG00000162441	0	0	1	2	0	0	1	0	0	0	1
MIMAT0002870	hsa-miR-499a-5p	MAF	ENSG00000178573	1	2	0	0	0	0	0	1	1	0	0
MIMAT0002171	hsa-miR-410-3p	MAGEB18	ENSG00000176774	1	2	0	1	1	0	0	0	0	0	0
MIMAT0000416	hsa-miR-1-3p	MAP3K1	ENSG00000095015	2	2	0	1	0	0	0	0	0	1	0
MIMAT0000416	hsa-miR-1-3p	MAP4K2	ENSG00000168067	0	2	0	0	1	0	1	0	0	1	0
MIMAT0000416	hsa-miR-1-3p	MARCKS	ENSG00000277443	1	2	0	0	0	0	1	0	0	1	0
MIMAT0000416	hsa-miR-1-3p	MAX	ENSG00000125952	2	2	0	0	1	0	0	0	0	1	0
MIMAT0000416	hsa-miR-1-3p	MBLAC2	ENSG00000176055	1	0	0	1	1	0	0	0	0	0	1
MIMAT0002814	hsa-miR-432-5p	MBNL2	ENSG00000139793	1	0	0	0	1	0	0	0	3	1	0
MIMAT0000720	hsa-miR-376c-3p	MCTP1	ENSG00000175471	1	0	0	2	1	0	0	0	0	1	0
MIMAT0000416	hsa-miR-1-3p	MEA1	ENSG00000124733	0	2	1	0	1	0	0	0	0	1	0
MIMAT0002171	hsa-miR-410-3p	MED13	ENSG00000108510	2	4	0	1	1	0	0	0	0	0	0
MIMAT0000416	hsa-miR-1-3p	METTL21A	ENSG00000144401	1	2	0	0	1	0	0	0	0	2	0
MIMAT0002814	hsa-miR-432-5p	MLLT6	ENSG00000275023	2	0	0	0	1	0	0	0	1	1	0
MIMAT0000416	hsa-miR-1-3p	MMD2	ENSG00000136297	1	2	0	0	2	0	0	0	0	0	1
MIMAT0002171	hsa-miR-410-3p	MMGT1	ENSG00000169446	1	2	0	0	0	0	1	0	1	0	0
MIMAT0000416	hsa-miR-1-3p	MNT	ENSG00000070444	2	2	0	0	0	0	0	0	1	1	0
MIMAT0000731	hsa-miR-378a-5p	MTDH	ENSG00000147649	1	0	0	0	1	0	3	0	0	1	0
MIMAT0000416	hsa-miR-1-3p	MTMR12	ENSG00000150712	0	2	0	0	0	1	2	0	0	1	0
MIMAT0000458	hsa-miR-190a-5p	MYO5A	ENSG00000197535	1	0	0	0	1	0	0	0	2	1	0
MIMAT0002171	hsa-miR-410-3p	NAMPT	ENSG00000105835	2	2	0	1	1	0	0	0	0	0	0
MIMAT0000416	hsa-miR-1-3p	NAMPT	ENSG00000105835	2	2	0	1	0	0	0	0	0	2	0
MIMAT0000416	hsa-miR-1-3p	NAP1L5	ENSG00000177432	1	2	0	0	0	0	0	0	0	1	1
MIMAT0000458	hsa-miR-190a-5p	NBEA	ENSG00000172915	1	2	0	1	2	0	0	0	0	0	0
MIMAT0000416	hsa-miR-1-3p	NCOA1	ENSG00000084676	2	2	0	0	1	0	0	0	1	0	0
MIMAT0002171	hsa-miR-410-3p	NCOA5	ENSG00000124160	2	2	0	2	0	0	0	0	1	0	0
MIMAT0002171	hsa-miR-410-3p	NDFIP2	ENSG00000102471	2	8	0	0	1	0	0	0	1	0	0
MIMAT0000416	hsa-miR-1-3p	NECAB1	ENSG00000123119	2	2	0	0	0	0	0	0	1	1	0
MIMAT0002814	hsa-miR-432-5p	NES	ENSG00000132688	1	0	3	0	0	0	1	0	0	1	0
MIMAT0002171	hsa-miR-410-3p	NETO1	ENSG00000166342	1	2	0	1	2	0	0	0	0	0	0
MIMAT0000416	hsa-miR-1-3p	NFATC3	ENSG00000072736	2	4	0	0	3	0	0	0	0	1	0
MIMAT0002171	hsa-miR-410-3p	NFE2L2	ENSG00000116044	2	2	1	1	0	0	0	0	0	0	0
MIMAT0000458	hsa-miR-190a-5p	NFIB	ENSG00000147862	1	2	0	0	0	0	0	0	2	1	0
MIMAT0002171	hsa-miR-410-3p	NFKBIZ	ENSG00000144802	1	2	2	1	0	0	0	0	0	0	0
MIMAT0002171	hsa-miR-410-3p	NHLH2	ENSG00000177551	1	4	0	0	2	0	0	0	1	0	0
MIMAT0002171	hsa-miR-410-3p	NR2F2	ENSG00000185551	1	4	1	0	0	0	0	0	1	0	0
MIMAT0002171	hsa-miR-410-3p	NR3C1	ENSG00000113580	2	2	0	1	1	0	0	0	0	0	0
MIMAT0000416	hsa-miR-1-3p	NR5A2	ENSG00000116833	0	0	0	1	0	0	1	0	1	1	0
MIMAT0000452	hsa-miR-154-5p	NRBF2	ENSG00000148572	1	0	0	1	0	0	3	0	1	0	0
MIMAT0002870	hsa-miR-499a-5p	NRIP1	ENSG00000180530	1	4	0	0	0	0	1	1	0	0	0
MIMAT0002171	hsa-miR-410-3p	NUMB	ENSG00000133961	1	2	0	1	2	0	0	0	0	0	0
MIMAT0000416	hsa-miR-1-3p	OAT	ENSG00000065154	2	0	0	0	0	1	2	0	0	2	0
MIMAT0002171	hsa-miR-410-3p	OCRL	ENSG00000122126	2	4	0	1	0	0	1	0	0	0	0
MIMAT0002814	hsa-miR-432-5p	ONECUT2	ENSG00000119547	2	0	0	0	1	0	0	1	5	0	0
MIMAT0002870	hsa-miR-499a-5p	OSBPL1A	ENSG00000141447	0	2	0	1	2	0	0	0	0	0	1
MIMAT0002870	hsa-miR-499a-5p	OTUD4	ENSG00000164164	1	2	0	0	0	0	0	1	2	0	0
MIMAT0000458	hsa-miR-190a-5p	OTUD4	ENSG00000164164	1	0	0	1	0	0	0	0	1	1	0
MIMAT0000416	hsa-miR-1-3p	OTUD5	ENSG00000068308	2	2	0	0	0	0	0	0	1	2	0
MIMAT0000416	hsa-miR-1-3p	OTX2	ENSG00000165588	1	2	0	0	0	0	0	0	1	0	1
MIMAT0002870	hsa-miR-499a-5p	P4HA1	ENSG00000122884	2	2	0	1	0	0	0	0	0	0	1
MIMAT0002870	hsa-miR-499a-5p	PABPC4	ENSG00000090621	0	2	2	1	0	0	0	0	0	1	0
MIMAT0000720	hsa-miR-376c-3p	PAPSS2	ENSG00000198682	1	0	0	2	1	0	0	0	0	0	1
MIMAT0000416	hsa-miR-1-3p	PARVA	ENSG00000197702	0	2	0	0	0	0	1	1	0	1	0
MIMAT0000416	hsa-miR-1-3p	PAX7	ENSG00000009709	2	6	0	0	1	0	0	1	0	0	0
MIMAT0002171	hsa-miR-410-3p	PBRM1	ENSG00000163939	1	4	0	1	1	0	0	0	0	0	0
MIMAT0002171	hsa-miR-410-3p	PBX3	ENSG00000167081	1	2	0	2	0	0	0	0	1	0	0
MIMAT0000416	hsa-miR-1-3p	PCDH17	ENSG00000118946	2	2	0	1	0	0	0	0	0	1	0
MIMAT0000416	hsa-miR-1-3p	PCDH7	ENSG00000169851	0	2	0	0	0	0	1	1	0	1	0
MIMAT0002171	hsa-miR-410-3p	PCDH8	ENSG00000136099	1	2	0	1	2	0	0	0	0	0	0
MIMAT0002870	hsa-miR-499a-5p	PDCD4	ENSG00000150593	1	6	0	0	2	0	1	0	0	0	0
MIMAT0000416	hsa-miR-1-3p	PDE12	ENSG00000174840	1	0	0	0	0	0	1	0	1	1	0
MIMAT0000731	hsa-miR-378a-5p	PELI1	ENSG00000197329	1	0	0	1	1	0	0	0	0	1	0
MIMAT0000416	hsa-miR-1-3p	PFDN1	ENSG00000113068	2	0	0	0	1	0	1	0	0	2	0
MIMAT0000416	hsa-miR-1-3p	PFN2	ENSG00000070087	2	2	0	0	0	0	0	0	0	1	1
MIMAT0000720	hsa-miR-376c-3p	PHF20	ENSG00000025293	2	0	0	1	1	0	0	0	0	1	0
MIMAT0000458	hsa-miR-190a-5p	PHF20L1	ENSG00000129292	1	0	0	2	1	0	0	0	2	0	0
MIMAT0002171	hsa-miR-410-3p	PHF6	ENSG00000156531	1	4	0	0	0	0	1	0	1	0	0
MIMAT0002171	hsa-miR-410-3p	PHTF2	ENSG00000006576	2	6	0	1	0	0	0	0	1	0	0
MIMAT0000416	hsa-miR-1-3p	PLEKHB2	ENSG00000115762	2	0	0	0	0	1	2	0	0	1	0
MIMAT0002171	hsa-miR-410-3p	PLXNA2	ENSG00000076356	2	2	0	1	1	0	0	0	0	0	0
MIMAT0002870	hsa-miR-499a-5p	PMAIP1	ENSG00000141682	1	0	0	2	0	0	5	0	0	1	0
MIMAT0002814	hsa-miR-432-5p	PNISR	ENSG00000132424	0	0	0	1	0	0	1	0	1	1	0
MIMAT0000416	hsa-miR-1-3p	PNP	ENSG00000198805	1	2	0	0	0	0	5	0	0	1	0
MIMAT0000416	hsa-miR-1-3p	PPARG	ENSG00000132170	1	0	0	2	0	0	1	0	0	2	0
MIMAT0000452	hsa-miR-154-5p	PPP1CC	ENSG00000186298	1	0	0	1	0	0	2	0	1	0	0
MIMAT0002171	hsa-miR-410-3p	PPP1R2	ENSG00000184203	1	2	0	1	1	0	0	0	0	0	0
MIMAT0000416	hsa-miR-1-3p	PPP2R3A	ENSG00000073711	2	2	0	1	0	0	0	0	0	1	0
MIMAT0002870	hsa-miR-499a-5p	PPP3CA	ENSG00000138814	1	2	0	1	1	0	0	0	0	0	0
MIMAT0002171	hsa-miR-410-3p	PPP3CA	ENSG00000138814	1	6	0	1	0	0	0	0	1	0	0
MIMAT0000416	hsa-miR-1-3p	PPP4R2	ENSG00000163605	1	0	0	0	1	0	0	0	0	2	1
MIMAT0002870	hsa-miR-499a-5p	PPP6C	ENSG00000119414	2	4	0	0	0	0	1	0	0	1	0
MIMAT0002171	hsa-miR-410-3p	PRKAA1	ENSG00000132356	1	6	0	1	1	0	0	0	0	0	0
MIMAT0000416	hsa-miR-1-3p	PRKCE	ENSG00000171132	1	4	0	0	1	0	1	0	0	0	0
MIMAT0000416	hsa-miR-1-3p	PRLR	ENSG00000113494	2	2	0	0	0	0	0	1	1	0	0
MIMAT0000416	hsa-miR-1-3p	PRR14L	ENSG00000183530	1	0	0	1	0	0	1	0	0	2	0
MIMAT0000720	hsa-miR-376c-3p	PSPC1	ENSG00000121390	0	0	0	1	0	0	3	0	0	1	1
MIMAT0002870	hsa-miR-499a-5p	PTAR1	ENSG00000188647	1	4	0	0	1	0	0	1	0	0	0
MIMAT0002870	hsa-miR-499a-5p	PTBP2	ENSG00000117569	2	2	0	2	2	0	0	0	0	0	0
MIMAT0002870	hsa-miR-499a-5p	PTCH1	ENSG00000185920	1	2	0	1	0	0	0	0	1	0	0
MIMAT0000416	hsa-miR-1-3p	PTMA	ENSG00000187514	1	2	0	0	0	0	7	0	0	2	0
MIMAT0000416	hsa-miR-1-3p	PTPRG	ENSG00000144724	1	2	0	0	1	0	0	0	0	1	0
MIMAT0000416	hsa-miR-1-3p	PTPRK	ENSG00000152894	0	4	0	1	0	0	0	0	1	1	0
MIMAT0002171	hsa-miR-410-3p	RAI1	ENSG00000108557	2	2	0	1	0	0	0	1	0	0	0
MIMAT0000720	hsa-miR-376c-3p	RALYL	ENSG00000184672	1	0	0	2	1	0	0	0	1	0	0
MIMAT0000416	hsa-miR-1-3p	RAPGEF2	ENSG00000109756	2	2	0	0	0	0	1	0	0	1	0
MIMAT0002171	hsa-miR-410-3p	RAPGEF2	ENSG00000109756	2	2	0	2	1	0	0	0	0	0	0
MIMAT0002171	hsa-miR-410-3p	RBFOX1	ENSG00000078328	2	2	0	2	0	0	0	0	2	0	0
MIMAT0000416	hsa-miR-1-3p	RBFOX1	ENSG00000078328	2	2	0	0	0	0	0	2	1	0	0
MIMAT0002814	hsa-miR-432-5p	RBFOX1	ENSG00000078328	2	0	0	1	0	0	0	0	1	1	0
MIMAT0000416	hsa-miR-1-3p	RBM47	ENSG00000163694	1	0	0	0	0	1	2	0	0	1	0
MIMAT0000416	hsa-miR-1-3p	RCC2	ENSG00000179051	0	0	0	1	0	0	1	0	1	2	0
MIMAT0002870	hsa-miR-499a-5p	RCN2	ENSG00000117906	2	0	0	0	1	0	0	0	1	1	0
MIMAT0000458	hsa-miR-190a-5p	RCOR1	ENSG00000089902	2	0	0	1	1	0	0	0	0	1	0
MIMAT0002171	hsa-miR-410-3p	RERE	ENSG00000142599	1	2	0	1	1	0	0	0	0	0	0
MIMAT0000720	hsa-miR-376c-3p	RFTN2	ENSG00000162944	1	0	0	1	1	0	0	0	0	0	1
MIMAT0000416	hsa-miR-1-3p	RICTOR	ENSG00000164327	1	2	0	0	1	0	0	1	0	0	0
MIMAT0002870	hsa-miR-499a-5p	RIMS1	ENSG00000079841	2	4	0	1	1	0	0	0	0	0	0
MIMAT0000416	hsa-miR-1-3p	RNF111	ENSG00000157450	1	2	0	1	0	0	0	0	0	1	0
MIMAT0000416	hsa-miR-1-3p	RNF145	ENSG00000145860	1	2	0	0	1	0	0	0	0	1	0
MIMAT0002870	hsa-miR-499a-5p	RNF145	ENSG00000145860	1	2	0	0	1	0	0	0	1	0	0
MIMAT0000416	hsa-miR-1-3p	RNF213	ENSG00000173821	1	0	1	0	0	0	1	0	0	1	0
MIMAT0000416	hsa-miR-1-3p	RNF38	ENSG00000137075	1	2	0	0	0	0	0	0	2	1	0
MIMAT0002171	hsa-miR-410-3p	ROCK2	ENSG00000134318	1	2	0	2	2	0	0	0	0	0	0
MIMAT0000416	hsa-miR-1-3p	RORA	ENSG00000069667	2	2	0	0	0	0	0	1	0	1	0
MIMAT0002171	hsa-miR-410-3p	RORB	ENSG00000198963	1	2	0	1	0	0	0	0	1	0	0
MIMAT0002171	hsa-miR-410-3p	RP2	ENSG00000102218	2	2	0	4	1	0	0	0	0	0	0
MIMAT0002870	hsa-miR-499a-5p	RTKN2	ENSG00000182010	1	2	0	1	0	0	0	0	1	0	0
MIMAT0002870	hsa-miR-499a-5p	RYBP	ENSG00000163602	1	4	0	0	0	0	0	1	1	0	0
MIMAT0000458	hsa-miR-190a-5p	SAMD4A	ENSG00000020577	2	0	1	0	1	0	0	0	0	0	1
MIMAT0000416	hsa-miR-1-3p	SCAF11	ENSG00000139218	0	2	0	0	1	0	1	0	0	1	0
MIMAT0000416	hsa-miR-1-3p	SCN3A	ENSG00000153253	0	2	0	0	0	0	1	0	1	1	0
MIMAT0002870	hsa-miR-499a-5p	SCN4A	ENSG00000007314	2	2	0	0	1	0	0	0	1	0	0
MIMAT0000458	hsa-miR-190a-5p	SEC14L1	ENSG00000129657	1	2	0	0	1	0	0	0	1	0	0
MIMAT0002171	hsa-miR-410-3p	SEC23A	ENSG00000100934	2	2	0	2	1	0	0	0	0	0	0
MIMAT0000416	hsa-miR-1-3p	SEC23B	ENSG00000101310	0	0	1	1	0	0	0	0	0	1	1
MIMAT0000731	hsa-miR-378a-5p	SECISBP2L	ENSG00000138593	1	0	0	0	1	0	0	0	1	1	0
MIMAT0000416	hsa-miR-1-3p	SEMA6D	ENSG00000137872	1	4	0	0	1	0	0	0	1	0	0
MIMAT0000416	hsa-miR-1-3p	SETBP1	ENSG00000152217	1	4	0	0	0	0	0	1	0	1	0
MIMAT0000416	hsa-miR-1-3p	SH3PXD2B	ENSG00000174705	1	2	0	0	0	0	2	0	0	2	0
MIMAT0000416	hsa-miR-1-3p	SH3TC2	ENSG00000169247	0	4	0	0	0	0	1	0	1	1	0
MIMAT0002171	hsa-miR-410-3p	SIX4	ENSG00000100625	2	4	0	1	0	0	1	0	0	0	0
MIMAT0000416	hsa-miR-1-3p	SLC25A25	ENSG00000148339	1	4	0	0	1	0	0	0	0	1	0
MIMAT0000720	hsa-miR-376c-3p	SLC25A37	ENSG00000147454	1	0	0	4	1	0	0	0	0	0	1
MIMAT0000416	hsa-miR-1-3p	SLC25A53	ENSG00000269743	1	2	0	0	1	0	0	0	1	0	0
MIMAT0000416	hsa-miR-1-3p	SLC29A3	ENSG00000198246	1	2	0	0	2	0	0	0	0	1	0
MIMAT0002870	hsa-miR-499a-5p	SLC30A4	ENSG00000104154	2	0	0	2	1	0	0	0	1	0	0
MIMAT0000416	hsa-miR-1-3p	SLC39A10	ENSG00000196950	1	6	0	0	1	0	0	0	0	1	0
MIMAT0002171	hsa-miR-410-3p	SLC39A6	ENSG00000141424	1	0	0	1	0	0	1	0	1	0	0
MIMAT0002171	hsa-miR-410-3p	SLC6A14	ENSG00000268104	2	4	0	1	0	0	0	0	1	0	0
MIMAT0002171	hsa-miR-410-3p	SLC7A11	ENSG00000151012	1	2	0	0	1	0	3	0	0	0	0
MIMAT0000416	hsa-miR-1-3p	SLC7A2	ENSG00000003989	2	4	0	0	1	0	0	0	0	2	0
MIMAT0000416	hsa-miR-1-3p	SLC8A1	ENSG00000183023	1	2	0	0	0	0	1	0	0	1	0
MIMAT0002814	hsa-miR-432-5p	SLCO6A1	ENSG00000205359	1	0	1	1	1	0	0	0	0	0	0
MIMAT0002171	hsa-miR-410-3p	SLK	ENSG00000065613	2	6	0	1	1	0	0	0	0	0	0
MIMAT0002171	hsa-miR-410-3p	SMAD7	ENSG00000101665	2	2	0	1	1	0	0	0	0	0	0
MIMAT0000416	hsa-miR-1-3p	SMAP1	ENSG00000112305	0	2	0	0	0	0	0	0	1	2	1
MIMAT0000458	hsa-miR-190a-5p	SMC6	ENSG00000163029	1	0	0	1	1	0	0	0	0	0	1
MIMAT0002171	hsa-miR-410-3p	SNAI1	ENSG00000124216	2	4	0	1	0	0	1	0	0	0	0
MIMAT0002870	hsa-miR-499a-5p	SNRK	ENSG00000163788	1	4	0	0	1	0	0	0	1	0	0
MIMAT0002171	hsa-miR-410-3p	SNX18	ENSG00000178996	1	2	1	2	0	0	0	0	0	0	0
MIMAT0000416	hsa-miR-1-3p	SOWAHC	ENSG00000198142	1	0	0	1	1	0	0	0	0	2	0
MIMAT0002870	hsa-miR-499a-5p	SOX11	ENSG00000176887	0	2	0	0	0	0	0	1	2	1	0
MIMAT0002870	hsa-miR-499a-5p	SOX5	ENSG00000134532	1	4	0	1	1	0	0	0	0	0	0
MIMAT0000416	hsa-miR-1-3p	SOX6	ENSG00000110693	2	4	0	0	0	0	1	1	0	0	0
MIMAT0002171	hsa-miR-410-3p	SP1	ENSG00000185591	1	4	0	0	2	0	3	0	0	0	0
MIMAT0002171	hsa-miR-410-3p	SP3	ENSG00000172845	1	4	0	1	2	0	0	0	0	0	0
MIMAT0000416	hsa-miR-1-3p	SPTBN1	ENSG00000115306	2	2	0	1	0	0	0	0	0	1	0
MIMAT0000416	hsa-miR-1-3p	SPTLC3	ENSG00000172296	1	2	0	1	0	0	1	0	0	0	0
MIMAT0002814	hsa-miR-432-5p	SPTY2D1	ENSG00000179119	1	0	0	1	1	0	0	0	1	0	0
MIMAT0000416	hsa-miR-1-3p	SRGAP2	ENSG00000266028	1	2	0	0	1	0	0	0	0	2	0
MIMAT0000416	hsa-miR-1-3p	SRXN1	ENSG00000271303	0	2	0	0	0	1	2	0	0	1	0
MIMAT0000416	hsa-miR-1-3p	STARD7	ENSG00000084090	2	2	0	0	1	0	0	0	0	1	0
MIMAT0002870	hsa-miR-499a-5p	STC1	ENSG00000159167	1	4	0	0	1	0	0	1	0	0	0
MIMAT0000458	hsa-miR-190a-5p	STC1	ENSG00000159167	1	2	0	1	0	0	0	0	0	0	1
MIMAT0000416	hsa-miR-1-3p	STK39	ENSG00000198648	1	2	0	0	0	0	0	0	1	1	0
MIMAT0000416	hsa-miR-1-3p	STX12	ENSG00000117758	2	2	0	0	0	0	1	0	0	2	0
MIMAT0000416	hsa-miR-1-3p	STX6	ENSG00000135823	1	2	0	0	0	0	2	0	0	1	0
MIMAT0000416	hsa-miR-1-3p	STXBP4	ENSG00000166263	1	2	0	1	0	0	0	0	0	2	0
MIMAT0000416	hsa-miR-1-3p	SULF1	ENSG00000137573	1	4	0	0	2	0	0	0	0	1	0
MIMAT0002171	hsa-miR-410-3p	SUPT3H	ENSG00000196284	1	2	1	1	0	0	0	0	0	0	0
MIMAT0000416	hsa-miR-1-3p	SUSD1	ENSG00000106868	2	0	0	1	0	0	1	0	0	1	0
MIMAT0000416	hsa-miR-1-3p	SYBU	ENSG00000147642	1	2	0	0	0	0	0	0	1	1	0
MIMAT0000416	hsa-miR-1-3p	SYNCRIP	ENSG00000135316	1	2	0	0	0	0	0	1	0	1	0
MIMAT0000458	hsa-miR-190a-5p	TANK	ENSG00000136560	1	0	1	1	2	0	0	0	0	0	0
MIMAT0000458	hsa-miR-190a-5p	TAOK3	ENSG00000135090	1	0	0	1	0	0	0	0	1	1	0
MIMAT0000458	hsa-miR-190a-5p	TBC1D14	ENSG00000132405	1	0	0	1	1	0	0	0	0	1	0
MIMAT0002171	hsa-miR-410-3p	TBX5	ENSG00000089225	2	2	0	1	1	0	0	0	0	0	0
MIMAT0000416	hsa-miR-1-3p	TCF7L2	ENSG00000148737	1	2	2	0	0	0	0	0	0	1	0
MIMAT0000416	hsa-miR-1-3p	TDP1	ENSG00000042088	2	0	0	0	0	1	1	0	0	1	0
MIMAT0002171	hsa-miR-410-3p	TEC	ENSG00000135605	1	2	0	1	1	0	0	0	0	0	0
MIMAT0000416	hsa-miR-1-3p	TEX2	ENSG00000136478	1	4	0	2	0	0	0	0	0	1	0
MIMAT0000416	hsa-miR-1-3p	TFE3	ENSG00000068323	2	2	0	0	1	0	0	0	0	2	0
MIMAT0000416	hsa-miR-1-3p	TGIF1	ENSG00000177426	1	2	0	0	0	0	0	0	1	2	0
MIMAT0002171	hsa-miR-410-3p	TIAM1	ENSG00000156299	1	2	0	2	1	0	0	0	0	0	0
MIMAT0000416	hsa-miR-1-3p	TIGD6	ENSG00000164296	1	2	0	1	0	0	0	0	0	0	1
MIMAT0002870	hsa-miR-499a-5p	TIMD4	ENSG00000145850	1	2	1	1	0	0	0	0	0	0	0
MIMAT0000416	hsa-miR-1-3p	TMEM135	ENSG00000166575	1	4	0	0	0	0	0	0	1	1	0
MIMAT0000416	hsa-miR-1-3p	TMEM243	ENSG00000135185	0	2	0	0	1	0	0	0	0	2	1
MIMAT0000720	hsa-miR-376c-3p	TMEM38B	ENSG00000095209	2	0	0	2	1	0	0	0	0	0	1
MIMAT0000416	hsa-miR-1-3p	TMOD2	ENSG00000128872	2	2	0	0	0	0	0	1	0	1	0
MIMAT0000416	hsa-miR-1-3p	TNPO1	ENSG00000083312	2	2	0	0	0	0	0	0	1	1	0
MIMAT0002171	hsa-miR-410-3p	TNPO1	ENSG00000083312	2	6	0	0	1	0	1	0	0	0	0
MIMAT0000416	hsa-miR-1-3p	TNPO2	ENSG00000105576	2	2	0	0	1	0	0	0	0	1	0
MIMAT0000458	hsa-miR-190a-5p	TNRC6B	ENSG00000100354	2	2	0	0	0	0	0	1	0	1	0
MIMAT0000731	hsa-miR-378a-5p	TNRC6B	ENSG00000100354	2	0	0	0	1	0	1	0	0	1	0
MIMAT0000416	hsa-miR-1-3p	TOX3	ENSG00000103460	2	2	0	0	1	0	0	0	0	1	0
MIMAT0000731	hsa-miR-378a-5p	TRIB2	ENSG00000071575	2	0	0	1	1	0	0	0	1	0	0
MIMAT0002171	hsa-miR-410-3p	TRIM2	ENSG00000109654	2	2	0	1	0	0	2	0	0	0	0
MIMAT0002171	hsa-miR-410-3p	TRIM63	ENSG00000158022	1	2	1	1	0	0	0	0	0	0	0
MIMAT0002171	hsa-miR-410-3p	TRPC1	ENSG00000144935	1	6	0	1	2	0	0	0	0	0	0
MIMAT0002171	hsa-miR-410-3p	TRUB1	ENSG00000165832	1	2	0	1	1	0	0	0	0	0	0
MIMAT0000416	hsa-miR-1-3p	TTC3	ENSG00000182670	1	2	0	1	0	0	0	0	0	0	1
MIMAT0000731	hsa-miR-378a-5p	TUSC2	ENSG00000114383	2	0	0	2	0	2	1	0	0	0	0
MIMAT0002870	hsa-miR-499a-5p	TVP23B	ENSG00000171928	1	0	1	1	0	0	0	0	1	0	0
MIMAT0000416	hsa-miR-1-3p	TWSG1	ENSG00000128791	2	2	0	0	0	0	0	0	1	1	0
MIMAT0000416	hsa-miR-1-3p	UBE2D2	ENSG00000131508	0	4	0	1	0	0	0	0	1	1	0
MIMAT0000720	hsa-miR-376c-3p	UBE2E1	ENSG00000170142	0	0	1	1	0	0	0	0	1	1	0
MIMAT0000416	hsa-miR-1-3p	UBE4A	ENSG00000110344	2	2	0	0	2	0	0	0	0	1	0
MIMAT0002870	hsa-miR-499a-5p	UBN2	ENSG00000157741	1	2	0	0	0	0	1	1	0	0	0
MIMAT0000416	hsa-miR-1-3p	UBR5	ENSG00000104517	2	2	0	0	0	0	1	0	0	1	0
MIMAT0000416	hsa-miR-1-3p	UNC50	ENSG00000115446	2	2	0	0	0	0	0	0	0	1	1
MIMAT0002870	hsa-miR-499a-5p	USP24	ENSG00000162402	1	2	0	1	0	0	0	0	1	0	0
MIMAT0002870	hsa-miR-499a-5p	VCPIP1	ENSG00000175073	1	2	0	1	1	0	0	0	0	0	0
MIMAT0002814	hsa-miR-432-5p	VGLL3	ENSG00000206538	1	0	0	0	0	0	0	1	2	1	0
MIMAT0000416	hsa-miR-1-3p	VPS45	ENSG00000136631	0	2	0	0	0	0	0	0	1	2	1
MIMAT0002814	hsa-miR-432-5p	WDFY3	ENSG00000163625	1	0	0	0	1	0	0	0	1	1	0
MIMAT0000416	hsa-miR-1-3p	WDR1	ENSG00000071127	2	2	0	0	1	0	0	0	0	0	1
MIMAT0000416	hsa-miR-1-3p	WNK3	ENSG00000196632	1	4	0	2	1	0	0	0	0	0	0
MIMAT0002171	hsa-miR-410-3p	YAP1	ENSG00000137693	1	4	1	0	0	0	0	0	2	0	0
MIMAT0002870	hsa-miR-499a-5p	YBX1	ENSG00000065978	2	2	0	0	1	0	0	0	1	0	0
MIMAT0002870	hsa-miR-499a-5p	YIPF6	ENSG00000181704	1	2	0	0	1	0	0	0	0	1	0
MIMAT0000720	hsa-miR-376c-3p	YTHDF1	ENSG00000149658	1	0	0	0	1	0	1	0	0	0	1
MIMAT0000416	hsa-miR-1-3p	ZBTB4	ENSG00000174282	1	2	0	0	1	0	0	1	0	0	0
MIMAT0000416	hsa-miR-1-3p	ZBTB6	ENSG00000186130	0	2	0	0	1	0	1	0	0	2	0
MIMAT0002171	hsa-miR-410-3p	ZCCHC10	ENSG00000155329	1	4	0	1	2	0	0	0	0	0	0
MIMAT0002870	hsa-miR-499a-5p	ZEB2	ENSG00000169554	1	2	0	2	0	0	0	1	0	0	0
MIMAT0000416	hsa-miR-1-3p	ZFP36L2	ENSG00000152518	1	4	0	0	1	0	0	0	0	1	0
MIMAT0000720	hsa-miR-376c-3p	ZMYM2	ENSG00000121741	2	0	0	1	1	0	0	0	0	1	0
MIMAT0000720	hsa-miR-376c-3p	ZNF146	ENSG00000167635	1	0	0	1	0	0	0	0	1	0	1
MIMAT0000416	hsa-miR-1-3p	ZNF24	ENSG00000172466	1	2	0	0	1	0	0	0	0	1	0
MIMAT0000416	hsa-miR-1-3p	ZNF264	ENSG00000083844	2	0	0	0	0	1	2	0	0	1	0
MIMAT0000416	hsa-miR-1-3p	ZNF280C	ENSG00000056277	2	0	0	1	0	0	1	0	0	1	0
MIMAT0000416	hsa-miR-1-3p	ZNF280D	ENSG00000137871	0	2	0	1	1	0	0	0	0	1	0
MIMAT0000458	hsa-miR-190a-5p	ZNF608	ENSG00000168916	1	0	0	2	0	0	2	0	1	0	0
MIMAT0000416	hsa-miR-1-3p	ZNF800	ENSG00000048405	2	2	0	1	1	0	0	0	0	0	0
MIMAT0002171	hsa-miR-410-3p	ZSWIM6	ENSG00000130449	1	2	0	1	1	0	0	0	0	0	0
MIMAT0002171	hsa-miR-410-3p	ZZZ3	ENSG00000036549	2	4	0	1	0	0	0	0	1	0	0
MIMAT0000416	hsa-miR-1-3p	PXYLP1	ENSG00000155893	1	2	0	0	0	1	0	0	0	0	0
MIMAT0000720	hsa-miR-376c-3p	CFAP20	ENSG00000070761	2	0	1	1	0	0	0	0	0	0	0
MIMAT0002870	hsa-miR-499a-5p	NOL4L	ENSG00000197183	1	2	0	0	0	0	0	0	1	0	0
MIMAT0002171	hsa-miR-410-3p	DIPK2A	ENSG00000181744	1	2	0	0	0	0	0	0	1	0	0
MIMAT0000458	hsa-miR-190a-5p	ADGRE3	ENSG00000131355	1	0	1	1	0	0	0	0	0	0	0
MIMAT0002870	hsa-miR-499a-5p	H3-3B	ENSG00000132475	1	2	0	1	0	0	0	0	0	0	0
MIMAT0000416	hsa-miR-1-3p	H3-3B	ENSG00000132475	1	2	0	0	0	1	0	0	0	0	0
MIMAT0000416	hsa-miR-1-3p	H3-3B	ENSG00000132475	1	2	0	0	0	1	0	0	0	0	0
MIMAT0000416	hsa-miR-1-3p	H3-3B	ENSG00000132475	1	2	0	0	0	1	0	0	0	0	0
MIMAT0002171	hsa-miR-410-3p	MFSD14A	ENSG00000156875	1	2	0	1	0	0	0	0	0	0	0
MIMAT0000416	hsa-miR-1-3p	MFSD14A	ENSG00000156875	1	2	0	1	0	0	0	0	0	0	0
MIMAT0002171	hsa-miR-410-3p	NEXMIF	ENSG00000050030	2	2	0	0	0	0	0	1	0	0	0
MIMAT0002171	hsa-miR-410-3p	ADGRL2	ENSG00000117114	2	2	0	2	0	0	0	0	0	0	0
MIMAT0000720	hsa-miR-376c-3p	MRTFB	ENSG00000186260	1	0	0	1	0	0	0	0	1	0	0
MIMAT0000731	hsa-miR-378a-5p	TENT4B	ENSG00000121274	2	0	0	1	0	0	0	0	1	0	0
MIMAT0000720	hsa-miR-376c-3p	TENT4A	ENSG00000112941	2	0	0	1	0	0	0	0	1	0	0
MIMAT0000416	hsa-miR-1-3p	HACD3	ENSG00000074696	2	4	0	2	0	0	0	0	0	0	0
MIMAT0002171	hsa-miR-410-3p	ELOA	ENSG00000011007	2	2	0	1	0	0	0	0	0	0	0
MIMAT0002814	hsa-miR-432-5p	NSD2	ENSG00000109685	2	0	0	0	0	0	0	1	1	0	0
MIMAT0002171	hsa-miR-410-3p	HDGFL3	ENSG00000166503	1	2	0	1	0	0	0	0	0	0	0
MIMAT0000416	hsa-miR-1-3p	PEAK1	ENSG00000173517	1	2	0	0	0	0	0	1	0	0	0
MIMAT0000731	hsa-miR-378a-5p	AARS2	ENSG00000124608	2	0	0	0	0	0	1	0	0	1	0
MIMAT0002870	hsa-miR-499a-5p	ABAT	ENSG00000183044	1	2	0	0	0	0	0	0	1	0	0
MIMAT0000720	hsa-miR-376c-3p	ABCA1	ENSG00000165029	1	0	0	1	1	0	0	0	0	0	0
MIMAT0000416	hsa-miR-1-3p	ABCA1	ENSG00000165029	1	2	0	0	0	0	0	0	1	0	0
MIMAT0000458	hsa-miR-190a-5p	ABCA8	ENSG00000141338	1	0	1	1	0	0	0	0	0	0	0
MIMAT0002171	hsa-miR-410-3p	ABHD10	ENSG00000144827	1	2	0	0	2	0	0	0	0	0	0
MIMAT0000731	hsa-miR-378a-5p	ABHD15	ENSG00000168792	1	0	0	1	0	0	1	0	0	0	0
MIMAT0000416	hsa-miR-1-3p	ABHD3	ENSG00000158201	0	2	0	1	0	0	0	0	0	2	0
MIMAT0000416	hsa-miR-1-3p	ABHD6	ENSG00000163686	0	2	0	1	0	0	0	0	0	2	0
MIMAT0002171	hsa-miR-410-3p	ACADSB	ENSG00000196177	1	8	0	0	1	0	0	0	0	0	0
MIMAT0000416	hsa-miR-1-3p	ACAP2	ENSG00000114331	2	4	0	0	0	0	0	0	0	1	0
MIMAT0002171	hsa-miR-410-3p	ACAP2	ENSG00000114331	2	4	0	0	0	0	0	0	1	0	0
MIMAT0002870	hsa-miR-499a-5p	ACBD5	ENSG00000107897	2	2	0	1	0	0	0	0	0	0	0
MIMAT0000452	hsa-miR-154-5p	ACTR3	ENSG00000115091	0	0	0	0	1	0	0	0	1	1	0
MIMAT0000720	hsa-miR-376c-3p	ACVR1C	ENSG00000123612	2	0	0	0	0	0	2	0	0	2	0
MIMAT0000416	hsa-miR-1-3p	ACVR2A	ENSG00000121989	2	2	0	0	0	0	0	0	1	0	0
MIMAT0002171	hsa-miR-410-3p	ADAM10	ENSG00000137845	1	2	0	1	0	0	0	0	0	0	0
MIMAT0002814	hsa-miR-432-5p	ADAR	ENSG00000160710	1	0	0	0	2	0	1	0	0	0	0
MIMAT0000731	hsa-miR-378a-5p	ADAT1	ENSG00000065457	2	0	1	0	0	0	1	0	0	0	0
MIMAT0000416	hsa-miR-1-3p	ADCY1	ENSG00000164742	1	2	0	0	0	0	0	0	0	1	0
MIMAT0002171	hsa-miR-410-3p	ADCYAP1	ENSG00000141433	1	2	0	1	0	0	0	0	0	0	0
MIMAT0000416	hsa-miR-1-3p	ADGRA3	ENSG00000152990	0	0	0	0	1	0	0	0	0	1	1
MIMAT0000416	hsa-miR-1-3p	ADK	ENSG00000156110	0	0	2	0	0	0	0	0	1	1	0
MIMAT0002171	hsa-miR-410-3p	ADPGK	ENSG00000159322	1	0	0	1	0	0	0	0	1	0	0
MIMAT0002870	hsa-miR-499a-5p	AEBP2	ENSG00000139154	1	2	0	0	0	0	0	1	0	0	0
MIMAT0002171	hsa-miR-410-3p	AFF2	ENSG00000155966	1	2	0	0	0	0	0	0	1	0	0
MIMAT0002171	hsa-miR-410-3p	AFF4	ENSG00000072364	2	0	0	0	1	0	0	0	1	0	0
MIMAT0000416	hsa-miR-1-3p	AGO1	ENSG00000092847	0	2	0	0	0	0	1	0	0	1	0
MIMAT0002171	hsa-miR-410-3p	AGTR1	ENSG00000144891	1	2	0	0	0	0	1	0	0	0	0
MIMAT0002171	hsa-miR-410-3p	AHCTF1	ENSG00000153207	1	2	0	0	1	0	0	0	0	0	0
MIMAT0002870	hsa-miR-499a-5p	AHCTF1	ENSG00000153207	1	0	0	2	2	0	0	0	0	0	0
MIMAT0002870	hsa-miR-499a-5p	AHCYL1	ENSG00000168710	1	2	0	1	0	0	0	0	0	0	0
MIMAT0000416	hsa-miR-1-3p	AJUBA	ENSG00000129474	1	0	0	0	1	0	0	0	0	1	0
MIMAT0000416	hsa-miR-1-3p	AKAP12	ENSG00000131016	0	2	0	0	0	0	1	0	0	2	0
MIMAT0000416	hsa-miR-1-3p	AKAP4	ENSG00000147081	0	2	0	0	0	0	1	0	0	1	0
MIMAT0000720	hsa-miR-376c-3p	ALCAM	ENSG00000170017	1	0	0	1	0	0	0	0	0	1	0
MIMAT0000416	hsa-miR-1-3p	ALG2	ENSG00000119523	2	0	0	0	0	0	1	0	0	2	0
MIMAT0002814	hsa-miR-432-5p	AMD1	ENSG00000123505	0	0	0	1	1	0	0	0	1	0	0
MIMAT0000458	hsa-miR-190a-5p	AMMECR1	ENSG00000101935	2	4	0	0	0	0	0	0	0	1	0
MIMAT0000416	hsa-miR-1-3p	ANKFY1	ENSG00000185722	0	0	0	1	0	0	1	0	0	1	0
MIMAT0000416	hsa-miR-1-3p	ANKRD13A	ENSG00000076513	2	2	0	0	0	0	0	0	0	1	0
MIMAT0000416	hsa-miR-1-3p	ANKRD13C	ENSG00000118454	2	2	0	0	0	0	0	0	0	1	0
MIMAT0000416	hsa-miR-1-3p	ANKRD17	ENSG00000132466	1	0	0	0	0	0	1	0	0	1	0
MIMAT0000731	hsa-miR-378a-5p	ANKRD46	ENSG00000186106	1	0	0	1	1	0	0	0	0	0	0
MIMAT0002870	hsa-miR-499a-5p	ANKRD49	ENSG00000168876	1	0	0	3	1	0	0	0	0	0	0
MIMAT0000416	hsa-miR-1-3p	ANO4	ENSG00000151572	0	2	0	2	0	0	0	0	0	1	0
MIMAT0002171	hsa-miR-410-3p	ANXA5	ENSG00000164111	1	2	0	0	0	0	1	0	0	0	0
MIMAT0000416	hsa-miR-1-3p	AP1B1	ENSG00000100280	0	2	0	0	0	0	2	0	0	1	0
MIMAT0000416	hsa-miR-1-3p	AP2A1	ENSG00000196961	0	0	1	0	0	0	0	0	1	2	0
MIMAT0002814	hsa-miR-432-5p	AP3S1	ENSG00000177879	1	0	0	1	0	0	0	0	1	0	0
MIMAT0000731	hsa-miR-378a-5p	AP4B1	ENSG00000134262	1	0	1	0	0	0	1	0	0	0	0
MIMAT0000452	hsa-miR-154-5p	AQP9	ENSG00000103569	0	0	0	1	2	0	0	0	0	0	1
MIMAT0000416	hsa-miR-1-3p	ARF6	ENSG00000165527	0	2	0	0	0	0	0	0	1	1	0
MIMAT0002171	hsa-miR-410-3p	ARFIP1	ENSG00000164144	1	4	0	1	0	0	0	0	0	0	0
MIMAT0000416	hsa-miR-1-3p	ARHGAP20	ENSG00000137727	1	4	0	0	1	0	0	0	0	0	0
MIMAT0000416	hsa-miR-1-3p	ARHGAP21	ENSG00000107863	2	2	0	0	0	0	0	0	1	0	0
MIMAT0000416	hsa-miR-1-3p	ARHGAP29	ENSG00000137962	0	0	0	0	0	1	1	0	0	1	0
MIMAT0002171	hsa-miR-410-3p	ARHGEF25	ENSG00000240771	1	2	0	1	0	0	0	0	0	0	0
MIMAT0000416	hsa-miR-1-3p	ARHGEF3	ENSG00000163947	0	2	0	0	0	0	0	0	1	1	0
MIMAT0002814	hsa-miR-432-5p	ARHGEF4	ENSG00000136002	0	0	0	1	0	0	0	0	1	1	0
MIMAT0002171	hsa-miR-410-3p	ARHGEF40	ENSG00000165801	1	2	0	1	0	0	0	0	0	0	0
MIMAT0000720	hsa-miR-376c-3p	ARID2	ENSG00000189079	1	0	0	4	0	0	0	0	0	0	1
MIMAT0000720	hsa-miR-376c-3p	ARID4A	ENSG00000032219	2	0	0	1	1	0	0	0	0	0	0
MIMAT0002171	hsa-miR-410-3p	ARID4B	ENSG00000054267	2	4	0	1	0	0	0	0	0	0	0
MIMAT0000731	hsa-miR-378a-5p	ARID5B	ENSG00000150347	1	0	0	1	0	0	0	0	1	0	0
MIMAT0002814	hsa-miR-432-5p	ARID5B	ENSG00000150347	1	0	0	0	0	0	1	0	1	0	0
MIMAT0000720	hsa-miR-376c-3p	ARL1	ENSG00000120805	2	0	0	2	0	0	0	0	0	1	0
MIMAT0002171	hsa-miR-410-3p	ARL13B	ENSG00000169379	1	4	0	2	0	0	0	0	0	0	0
MIMAT0000458	hsa-miR-190a-5p	ARPC5	ENSG00000162704	1	0	0	1	1	0	0	0	0	0	0
MIMAT0000731	hsa-miR-378a-5p	ARPC5	ENSG00000162704	1	0	0	1	1	0	0	0	0	0	0
MIMAT0000416	hsa-miR-1-3p	ARPP19	ENSG00000128989	2	0	0	0	0	0	2	0	0	1	0
MIMAT0000458	hsa-miR-190a-5p	ASAP1	ENSG00000153317	1	0	0	1	0	0	0	0	1	0	0
MIMAT0002171	hsa-miR-410-3p	ASAP2	ENSG00000151693	1	2	0	0	0	0	0	0	1	0	0
MIMAT0000458	hsa-miR-190a-5p	ASAP2	ENSG00000151693	1	0	0	1	1	0	0	0	0	0	0
MIMAT0002814	hsa-miR-432-5p	ASH1L	ENSG00000116539	2	0	0	0	0	0	0	0	1	1	0
MIMAT0000416	hsa-miR-1-3p	ASPH	ENSG00000198363	0	2	0	0	0	0	1	0	0	1	0
MIMAT0002171	hsa-miR-410-3p	ASPH	ENSG00000198363	1	6	0	1	0	0	0	0	0	0	0
MIMAT0000416	hsa-miR-1-3p	ASRGL1	ENSG00000162174	0	0	0	1	0	0	0	0	1	1	0
MIMAT0000416	hsa-miR-1-3p	ASXL2	ENSG00000143970	0	2	0	0	0	0	1	0	0	1	0
MIMAT0000731	hsa-miR-378a-5p	ASXL2	ENSG00000143970	0	0	0	0	1	0	1	0	0	1	0
MIMAT0002171	hsa-miR-410-3p	ASZ1	ENSG00000154438	1	0	0	2	1	0	0	0	0	0	0
MIMAT0002171	hsa-miR-410-3p	ATAD2	ENSG00000156802	1	4	0	0	1	0	0	0	0	0	0
MIMAT0002171	hsa-miR-410-3p	ATF1	ENSG00000123268	2	2	0	0	1	0	0	0	0	0	0
MIMAT0002171	hsa-miR-410-3p	ATP11B	ENSG00000058063	2	2	0	3	0	0	0	0	0	0	0
MIMAT0000416	hsa-miR-1-3p	ATP11C	ENSG00000101974	2	4	0	0	0	0	0	0	0	1	0
MIMAT0000416	hsa-miR-1-3p	ATP2B4	ENSG00000058668	0	2	0	0	0	0	1	0	0	2	0
MIMAT0002870	hsa-miR-499a-5p	ATRN	ENSG00000088812	2	2	0	1	0	0	0	0	0	0	0
MIMAT0000416	hsa-miR-1-3p	ATXN1L	ENSG00000224470	1	4	0	0	0	0	0	0	0	1	0
MIMAT0002814	hsa-miR-432-5p	AXL	ENSG00000167601	1	0	0	0	0	0	0	0	5	1	0
MIMAT0000720	hsa-miR-376c-3p	B3GNT9	ENSG00000237172	0	0	0	1	1	0	0	0	0	0	1
MIMAT0000720	hsa-miR-376c-3p	BAZ1A	ENSG00000198604	1	0	0	1	1	0	0	0	0	0	0
MIMAT0000720	hsa-miR-376c-3p	BCL11A	ENSG00000119866	0	0	0	2	0	0	1	0	2	0	0
MIMAT0002171	hsa-miR-410-3p	BCOR	ENSG00000183337	1	2	0	0	0	0	1	0	0	0	0
MIMAT0002171	hsa-miR-410-3p	BEND3	ENSG00000178409	1	2	0	2	0	0	0	0	0	0	0
MIMAT0000416	hsa-miR-1-3p	BET1	ENSG00000105829	0	2	0	0	0	0	0	0	0	1	1
MIMAT0002171	hsa-miR-410-3p	BMPR1A	ENSG00000107779	2	2	0	0	1	0	0	0	0	0	0
MIMAT0000416	hsa-miR-1-3p	BMPR1B	ENSG00000138696	1	2	0	0	0	0	0	0	0	1	0
MIMAT0002171	hsa-miR-410-3p	BMPR2	ENSG00000204217	1	8	0	0	1	0	0	0	0	0	0
MIMAT0002870	hsa-miR-499a-5p	BNC1	ENSG00000169594	1	2	0	0	0	0	0	0	1	0	0
MIMAT0000416	hsa-miR-1-3p	BNC2	ENSG00000173068	0	0	0	1	0	0	0	0	1	1	0
MIMAT0000452	hsa-miR-154-5p	BNIP3L	ENSG00000104765	2	0	0	1	0	0	0	0	1	0	0
MIMAT0000458	hsa-miR-190a-5p	BNIP3L	ENSG00000104765	0	2	0	1	0	0	0	0	1	0	0
MIMAT0002171	hsa-miR-410-3p	BTAF1	ENSG00000095564	2	0	0	1	0	0	0	0	1	0	0
MIMAT0002171	hsa-miR-410-3p	BTBD1	ENSG00000064726	2	4	0	2	0	0	0	0	0	0	0
MIMAT0002171	hsa-miR-410-3p	BTG3	ENSG00000154640	1	0	0	0	1	0	3	0	0	0	0
MIMAT0002870	hsa-miR-499a-5p	BTLA	ENSG00000186265	1	2	1	0	0	0	0	0	0	0	0
MIMAT0000731	hsa-miR-378a-5p	C15orf40	ENSG00000169609	1	0	2	0	0	0	1	0	0	0	0
MIMAT0002171	hsa-miR-410-3p	C16orf87	ENSG00000155330	1	2	0	1	0	0	0	0	0	0	0
MIMAT0002870	hsa-miR-499a-5p	C16orf87	ENSG00000155330	1	2	0	0	0	0	0	0	1	0	0
MIMAT0002171	hsa-miR-410-3p	C18orf32	ENSG00000177576	1	2	0	1	0	0	0	0	0	0	0
MIMAT0000416	hsa-miR-1-3p	C1GALT1	ENSG00000106392	0	2	0	1	0	0	0	0	0	1	0
MIMAT0000416	hsa-miR-1-3p	C1orf56	ENSG00000143443	0	0	0	0	0	1	1	0	0	1	0
MIMAT0000458	hsa-miR-190a-5p	C3orf38	ENSG00000179021	1	0	0	1	0	0	0	0	0	1	0
MIMAT0000416	hsa-miR-1-3p	C3orf80	ENSG00000180044	1	2	0	0	0	0	0	0	0	1	0
MIMAT0000458	hsa-miR-190a-5p	CA10	ENSG00000154975	1	2	0	1	0	0	0	0	0	0	0
MIMAT0002171	hsa-miR-410-3p	CA2	ENSG00000104267	2	2	0	2	0	0	0	0	0	0	0
MIMAT0000416	hsa-miR-1-3p	CA8	ENSG00000178538	1	2	0	0	0	0	0	0	0	1	0
MIMAT0000720	hsa-miR-376c-3p	CACNA2D1	ENSG00000153956	1	0	0	2	0	0	0	0	0	1	0
MIMAT0000416	hsa-miR-1-3p	CAGE1	ENSG00000164304	0	2	2	1	0	0	0	0	0	0	0
MIMAT0000720	hsa-miR-376c-3p	CALB1	ENSG00000104327	0	0	0	1	0	0	0	0	1	0	1
MIMAT0002814	hsa-miR-432-5p	CALCR	ENSG00000004948	2	0	0	1	0	0	0	0	2	0	0
MIMAT0000731	hsa-miR-378a-5p	CALD1	ENSG00000122786	0	0	0	2	0	0	0	0	1	1	0
MIMAT0002171	hsa-miR-410-3p	CALD1	ENSG00000122786	2	2	0	0	0	0	0	0	0	1	0
MIMAT0000416	hsa-miR-1-3p	CALM1	ENSG00000198668	0	2	0	0	0	0	2	0	0	2	0
MIMAT0000458	hsa-miR-190a-5p	CAMK1D	ENSG00000183049	1	0	0	0	1	0	0	0	0	0	1
MIMAT0000416	hsa-miR-1-3p	CAMK2G	ENSG00000148660	0	2	0	0	0	0	1	0	0	2	0
MIMAT0000416	hsa-miR-1-3p	CAPZA1	ENSG00000116489	0	2	0	0	0	0	1	0	0	1	0
MIMAT0000416	hsa-miR-1-3p	CASK	ENSG00000147044	1	6	0	0	0	0	0	0	0	2	0
MIMAT0002171	hsa-miR-410-3p	CASK	ENSG00000147044	1	2	1	0	0	0	0	0	0	0	0
MIMAT0000416	hsa-miR-1-3p	CAST	ENSG00000153113	0	0	1	0	0	0	1	0	0	1	0
MIMAT0000458	hsa-miR-190a-5p	CAT	ENSG00000121691	2	0	0	1	0	0	0	0	0	0	1
MIMAT0000416	hsa-miR-1-3p	CAVIN2	ENSG00000168497	0	0	0	0	1	0	1	0	0	1	0
MIMAT0002171	hsa-miR-410-3p	CBLN4	ENSG00000054803	2	0	0	2	0	0	0	0	1	0	0
MIMAT0002171	hsa-miR-410-3p	CBX3	ENSG00000122565	2	2	0	0	1	0	0	0	0	0	0
MIMAT0002171	hsa-miR-410-3p	CBX4	ENSG00000141582	1	4	0	1	0	0	0	0	0	0	0
MIMAT0000720	hsa-miR-376c-3p	CBX4	ENSG00000141582	1	0	0	1	0	0	2	0	0	0	0
MIMAT0002814	hsa-miR-432-5p	CCDC47	ENSG00000108588	2	0	0	1	0	0	0	0	0	1	0
MIMAT0002171	hsa-miR-410-3p	CCDC85A	ENSG00000055813	2	2	0	1	0	0	0	0	0	0	0
MIMAT0000731	hsa-miR-378a-5p	CCDC88A	ENSG00000115355	2	0	0	1	2	0	0	0	0	0	0
MIMAT0000416	hsa-miR-1-3p	CCL2	ENSG00000108691	0	0	0	0	1	0	2	0	0	2	0
MIMAT0002171	hsa-miR-410-3p	CCNA2	ENSG00000145386	1	2	0	1	0	0	0	0	0	0	0
MIMAT0002171	hsa-miR-410-3p	CCNB1	ENSG00000134057	1	2	0	0	0	0	1	0	0	0	0
MIMAT0000416	hsa-miR-1-3p	CCND1	ENSG00000110092	0	2	0	0	0	0	3	0	0	1	0
MIMAT0000731	hsa-miR-378a-5p	CCND2	ENSG00000118971	2	0	0	0	0	0	1	0	0	1	0
MIMAT0000416	hsa-miR-1-3p	CCNG1	ENSG00000113328	2	0	0	1	0	0	0	0	0	1	0
MIMAT0002171	hsa-miR-410-3p	CCSER2	ENSG00000107771	2	4	0	0	0	0	0	0	1	0	0
MIMAT0002171	hsa-miR-410-3p	CD200R1	ENSG00000163606	1	2	0	4	0	0	0	0	0	0	0
MIMAT0002870	hsa-miR-499a-5p	CD38	ENSG00000004468	2	0	1	0	0	0	0	0	0	0	1
MIMAT0000720	hsa-miR-376c-3p	CD47	ENSG00000196776	1	0	0	0	0	0	0	0	1	1	0
MIMAT0002171	hsa-miR-410-3p	CD47	ENSG00000196776	1	2	0	0	0	0	0	0	1	0	0
MIMAT0002171	hsa-miR-410-3p	CD55	ENSG00000196352	1	2	0	0	0	0	2	0	0	0	0
MIMAT0002171	hsa-miR-410-3p	CDADC1	ENSG00000102543	0	2	2	1	0	0	0	0	0	0	0
MIMAT0000416	hsa-miR-1-3p	CDC42	ENSG00000070831	0	2	0	0	0	0	1	0	0	1	0
MIMAT0000416	hsa-miR-1-3p	CDC42BPA	ENSG00000143776	1	0	0	0	0	0	0	0	1	1	0
MIMAT0002870	hsa-miR-499a-5p	CDCA7	ENSG00000144354	1	0	0	1	0	0	0	0	0	0	1
MIMAT0002171	hsa-miR-410-3p	CDH11	ENSG00000140937	1	2	0	0	0	0	0	0	0	1	0
MIMAT0002814	hsa-miR-432-5p	CDH13	ENSG00000140945	1	0	0	1	0	0	0	0	0	1	0
MIMAT0002870	hsa-miR-499a-5p	CDH6	ENSG00000113361	0	2	0	1	0	0	0	0	1	0	0
MIMAT0002171	hsa-miR-410-3p	CDK1	ENSG00000170312	1	0	1	0	0	0	1	0	0	0	0
MIMAT0002171	hsa-miR-410-3p	CDK14	ENSG00000058091	2	2	0	1	0	0	0	0	0	0	0
MIMAT0002870	hsa-miR-499a-5p	CDK14	ENSG00000058091	2	2	0	0	0	0	0	0	1	0	0
MIMAT0002171	hsa-miR-410-3p	CDK19	ENSG00000155111	1	2	0	0	1	0	0	0	0	0	0
MIMAT0000416	hsa-miR-1-3p	CDK9	ENSG00000136807	0	2	0	0	0	0	1	0	0	1	0
MIMAT0002870	hsa-miR-499a-5p	CELF1	ENSG00000149187	0	2	0	0	0	0	1	1	0	0	0
MIMAT0000458	hsa-miR-190a-5p	CELF4	ENSG00000101489	2	2	0	0	2	0	0	0	0	0	0
MIMAT0002814	hsa-miR-432-5p	CENPA	ENSG00000115163	2	0	0	1	0	0	1	0	0	0	0
MIMAT0000416	hsa-miR-1-3p	CEP192	ENSG00000101639	2	0	0	1	0	0	0	0	0	1	0
MIMAT0002171	hsa-miR-410-3p	CEP44	ENSG00000164118	1	2	0	1	0	0	0	0	0	0	0
MIMAT0002870	hsa-miR-499a-5p	CEP97	ENSG00000182504	1	0	0	0	0	0	0	0	1	1	0
MIMAT0002870	hsa-miR-499a-5p	CFL2	ENSG00000165410	1	2	0	0	0	0	0	0	0	1	0
MIMAT0000416	hsa-miR-1-3p	CHAMP1	ENSG00000198824	0	2	0	0	0	0	1	0	0	1	0
MIMAT0000458	hsa-miR-190a-5p	CHD7	ENSG00000171316	0	0	2	2	2	0	0	0	0	0	0
MIMAT0002171	hsa-miR-410-3p	CHD9	ENSG00000177200	1	4	0	1	0	0	0	0	0	0	0
MIMAT0002870	hsa-miR-499a-5p	CHRFAM7A	ENSG00000166664	1	2	0	1	0	0	0	0	0	0	0
MIMAT0002870	hsa-miR-499a-5p	CHRNA7	ENSG00000175344	1	2	0	1	0	0	0	0	0	0	0
MIMAT0002171	hsa-miR-410-3p	CITED2	ENSG00000164442	1	2	0	1	0	0	0	0	0	0	0
MIMAT0002171	hsa-miR-410-3p	CLCA2	ENSG00000137975	1	0	0	1	1	0	0	0	0	0	0
MIMAT0002171	hsa-miR-410-3p	CLCN5	ENSG00000171365	1	2	1	0	0	0	0	0	0	0	0
MIMAT0002171	hsa-miR-410-3p	CLDN10	ENSG00000134873	1	2	0	1	0	0	0	0	0	0	0
MIMAT0000720	hsa-miR-376c-3p	CLOCK	ENSG00000134852	1	0	0	0	1	0	0	0	1	0	0
MIMAT0002171	hsa-miR-410-3p	CNEP1R1	ENSG00000205423	1	2	0	1	0	0	0	0	0	0	0
MIMAT0002814	hsa-miR-432-5p	CNGB3	ENSG00000170289	1	0	0	1	0	0	0	0	2	0	0
MIMAT0000416	hsa-miR-1-3p	CNOT1	ENSG00000125107	2	2	0	0	0	0	0	0	0	1	0
MIMAT0000416	hsa-miR-1-3p	CNOT6	ENSG00000113300	0	0	0	0	0	1	1	0	0	1	0
MIMAT0002171	hsa-miR-410-3p	CNOT6	ENSG00000113300	2	8	0	0	0	0	1	0	0	0	0
MIMAT0002171	hsa-miR-410-3p	CNOT6L	ENSG00000138767	1	6	0	0	0	0	0	0	1	0	0
MIMAT0002171	hsa-miR-410-3p	CNTN4	ENSG00000144619	1	0	0	1	1	0	0	0	0	0	0
MIMAT0000416	hsa-miR-1-3p	CNTNAP2	ENSG00000174469	1	2	0	0	0	0	0	0	0	1	0
MIMAT0000416	hsa-miR-1-3p	COIL	ENSG00000121058	0	2	0	0	0	0	1	0	0	2	0
MIMAT0002171	hsa-miR-410-3p	COL3A1	ENSG00000168542	0	2	0	2	0	0	0	0	1	0	0
MIMAT0002171	hsa-miR-410-3p	COL8A1	ENSG00000144810	1	2	0	2	0	0	0	0	0	0	0
MIMAT0002870	hsa-miR-499a-5p	COLQ	ENSG00000206561	0	2	0	0	1	0	0	0	1	0	0
MIMAT0000416	hsa-miR-1-3p	COMMD2	ENSG00000114744	2	0	0	0	0	0	1	0	0	2	0
MIMAT0000416	hsa-miR-1-3p	COMMD8	ENSG00000169019	0	0	1	1	0	0	0	0	0	2	0
MIMAT0002171	hsa-miR-410-3p	COPS7B	ENSG00000144524	1	2	0	2	0	0	0	0	0	0	0
MIMAT0002171	hsa-miR-410-3p	CPEB2	ENSG00000137449	1	2	0	0	0	0	1	0	0	0	0
MIMAT0000452	hsa-miR-154-5p	CPEB3	ENSG00000107864	0	0	0	1	0	0	0	0	1	1	0
MIMAT0000720	hsa-miR-376c-3p	CPEB3	ENSG00000107864	0	0	0	1	1	0	0	0	0	1	0
MIMAT0000720	hsa-miR-376c-3p	CPEB4	ENSG00000113742	2	0	0	1	0	0	0	0	0	1	0
MIMAT0002171	hsa-miR-410-3p	CPNE8	ENSG00000139117	1	0	0	1	1	0	0	0	0	0	0
MIMAT0002171	hsa-miR-410-3p	CPSF2	ENSG00000165934	1	2	0	1	0	0	0	0	0	0	0
MIMAT0000416	hsa-miR-1-3p	CPSF6	ENSG00000111605	2	4	0	0	0	0	0	1	0	0	0
MIMAT0002870	hsa-miR-499a-5p	CPSF6	ENSG00000111605	2	2	0	0	0	0	0	0	1	0	0
MIMAT0002171	hsa-miR-410-3p	CPSF6	ENSG00000111605	2	2	0	0	1	0	0	0	0	0	0
MIMAT0000416	hsa-miR-1-3p	CREB5	ENSG00000146592	1	2	0	0	0	0	0	0	1	0	0
MIMAT0002171	hsa-miR-410-3p	CREB5	ENSG00000146592	1	6	0	0	2	0	0	0	0	0	0
MIMAT0002171	hsa-miR-410-3p	CREBL2	ENSG00000111269	2	2	0	2	0	0	0	0	0	0	0
MIMAT0002171	hsa-miR-410-3p	CREBZF	ENSG00000137504	0	2	0	0	1	0	3	0	0	0	0
MIMAT0002171	hsa-miR-410-3p	CRH	ENSG00000147571	1	2	0	0	0	0	0	0	1	0	0
MIMAT0000416	hsa-miR-1-3p	CRIM1	ENSG00000150938	1	2	0	0	0	0	0	0	0	1	0
MIMAT0000458	hsa-miR-190a-5p	CRIPT	ENSG00000119878	2	0	0	1	0	0	0	0	0	1	0
MIMAT0000416	hsa-miR-1-3p	CRK	ENSG00000167193	0	2	0	0	0	0	2	0	0	1	0
MIMAT0000458	hsa-miR-190a-5p	CROT	ENSG00000005469	2	0	0	0	1	0	0	0	0	1	0
MIMAT0000458	hsa-miR-190a-5p	CSDE1	ENSG00000009307	2	0	0	0	0	0	1	0	0	1	0
MIMAT0002171	hsa-miR-410-3p	CSDE1	ENSG00000009307	2	0	0	1	0	0	1	0	0	0	0
MIMAT0000720	hsa-miR-376c-3p	CSF2RA	ENSG00000198223	1	0	1	3	0	0	0	0	0	0	0
MIMAT0000458	hsa-miR-190a-5p	CSN2	ENSG00000135222	1	0	1	0	1	0	0	0	0	0	0
MIMAT0000416	hsa-miR-1-3p	CSNK1G3	ENSG00000151292	0	2	0	0	0	0	0	0	1	2	0
MIMAT0000416	hsa-miR-1-3p	CSNK2A2	ENSG00000070770	2	0	0	0	0	0	1	0	0	1	0
MIMAT0000416	hsa-miR-1-3p	CXCL11	ENSG00000169248	0	2	0	1	0	0	0	0	0	0	1
MIMAT0000416	hsa-miR-1-3p	DAAM1	ENSG00000100592	2	2	0	0	0	0	0	0	0	1	0
MIMAT0000720	hsa-miR-376c-3p	DACH2	ENSG00000126733	2	0	2	2	0	0	0	0	0	0	0
MIMAT0000416	hsa-miR-1-3p	DCAF12L1	ENSG00000198889	1	2	0	1	0	0	0	0	0	0	0
MIMAT0002171	hsa-miR-410-3p	DCAF12L1	ENSG00000198889	1	6	0	2	0	0	0	0	0	0	0
MIMAT0000452	hsa-miR-154-5p	DCAF6	ENSG00000143164	0	0	3	1	1	0	0	0	0	0	0
MIMAT0000416	hsa-miR-1-3p	DCP2	ENSG00000172795	1	2	0	0	0	0	0	0	0	1	0
MIMAT0002870	hsa-miR-499a-5p	DCUN1D1	ENSG00000043093	2	0	0	1	0	0	0	0	1	0	0
MIMAT0000731	hsa-miR-378a-5p	DDI2	ENSG00000197312	1	0	1	0	0	0	0	0	0	1	0
MIMAT0000416	hsa-miR-1-3p	DDX17	ENSG00000100201	0	2	1	0	0	0	0	0	0	2	0
MIMAT0002171	hsa-miR-410-3p	DDX3X	ENSG00000215301	1	0	0	0	0	0	1	0	1	0	0
MIMAT0000416	hsa-miR-1-3p	DDX55	ENSG00000111364	2	0	0	0	1	0	0	0	0	1	0
MIMAT0002814	hsa-miR-432-5p	DEFB110	ENSG00000203970	1	0	1	1	0	0	0	0	0	0	0
MIMAT0002870	hsa-miR-499a-5p	DENND4C	ENSG00000137145	1	2	0	3	0	0	0	0	0	0	0
MIMAT0002870	hsa-miR-499a-5p	DEPDC1B	ENSG00000035499	0	0	2	0	1	0	0	0	1	0	0
MIMAT0000458	hsa-miR-190a-5p	DEPDC5	ENSG00000100150	0	0	1	2	1	0	0	0	0	0	0
MIMAT0002870	hsa-miR-499a-5p	DGCR8	ENSG00000128191	2	2	0	0	1	0	0	0	0	0	0
MIMAT0002171	hsa-miR-410-3p	DGKE	ENSG00000153933	1	2	0	0	1	0	0	0	0	0	0
MIMAT0000731	hsa-miR-378a-5p	DHX36	ENSG00000174953	0	0	1	1	0	0	0	0	1	0	0
MIMAT0002171	hsa-miR-410-3p	DIAPH2	ENSG00000147202	1	2	0	1	0	0	0	0	0	0	0
MIMAT0000458	hsa-miR-190a-5p	DICER1	ENSG00000100697	2	2	0	0	0	0	0	0	1	0	0
MIMAT0002171	hsa-miR-410-3p	DICER1	ENSG00000100697	2	2	0	2	0	0	0	0	0	0	0
MIMAT0002171	hsa-miR-410-3p	DIRAS2	ENSG00000165023	1	2	0	1	0	0	0	0	0	0	0
MIMAT0002814	hsa-miR-432-5p	DLC1	ENSG00000164741	1	0	0	0	0	0	0	0	1	1	0
MIMAT0000416	hsa-miR-1-3p	DLC1	ENSG00000164741	1	2	0	0	0	0	0	0	0	2	0
MIMAT0000416	hsa-miR-1-3p	DLG1	ENSG00000075711	0	2	0	0	1	0	0	0	0	2	0
MIMAT0000416	hsa-miR-1-3p	DLG2	ENSG00000150672	1	2	0	0	0	0	0	0	0	1	0
MIMAT0000720	hsa-miR-376c-3p	DLX1	ENSG00000144355	1	0	0	2	0	0	0	0	1	0	0
MIMAT0002171	hsa-miR-410-3p	DMD	ENSG00000198947	1	0	0	4	0	0	0	0	1	0	0
MIMAT0002870	hsa-miR-499a-5p	DMRT2	ENSG00000173253	1	2	2	0	0	0	0	0	0	0	0
MIMAT0000458	hsa-miR-190a-5p	DMXL1	ENSG00000172869	1	0	0	2	1	0	0	0	0	0	0
MIMAT0000731	hsa-miR-378a-5p	DMXL2	ENSG00000104093	0	0	0	1	0	0	0	0	1	1	0
MIMAT0000720	hsa-miR-376c-3p	DNAJA2	ENSG00000069345	2	0	0	1	0	0	0	0	0	1	0
MIMAT0000416	hsa-miR-1-3p	DNAJB1	ENSG00000132002	0	2	0	0	0	0	1	0	0	1	0
MIMAT0002814	hsa-miR-432-5p	DNAJB6	ENSG00000105993	0	0	0	1	0	0	1	0	1	0	0
MIMAT0002870	hsa-miR-499a-5p	DNAJC25	ENSG00000059769	2	0	0	2	1	0	0	0	0	0	0
MIMAT0000416	hsa-miR-1-3p	DNAJC6	ENSG00000116675	2	0	0	0	0	0	0	0	1	1	0
MIMAT0002171	hsa-miR-410-3p	DNAL1	ENSG00000119661	2	2	0	0	1	0	0	0	0	0	0
MIMAT0002171	hsa-miR-410-3p	DOK6	ENSG00000206052	1	4	0	0	0	0	1	0	0	0	0
MIMAT0002171	hsa-miR-410-3p	DPYSL2	ENSG00000092964	2	2	0	0	0	0	0	0	1	0	0
MIMAT0002814	hsa-miR-432-5p	DST	ENSG00000151914	1	0	0	0	0	0	1	0	0	1	0
MIMAT0002870	hsa-miR-499a-5p	DUSP11	ENSG00000144048	0	0	1	2	0	0	0	0	0	0	1
MIMAT0002171	hsa-miR-410-3p	DUSP2	ENSG00000158050	1	2	0	1	0	0	0	0	0	0	0
MIMAT0002814	hsa-miR-432-5p	E2F3	ENSG00000112242	2	0	0	0	2	0	0	0	3	0	0
MIMAT0002870	hsa-miR-499a-5p	E2F3	ENSG00000112242	2	0	0	1	1	0	0	0	0	0	0
MIMAT0002171	hsa-miR-410-3p	E2F7	ENSG00000165891	1	4	0	2	0	0	0	0	0	0	0
MIMAT0000416	hsa-miR-1-3p	EAF1	ENSG00000144597	1	2	0	0	0	0	0	0	0	2	0
MIMAT0002814	hsa-miR-432-5p	ECHDC1	ENSG00000093144	2	0	1	0	0	0	0	0	0	1	0
MIMAT0002814	hsa-miR-432-5p	EDA2R	ENSG00000131080	1	0	0	2	2	0	0	0	0	0	0
MIMAT0002171	hsa-miR-410-3p	EDN1	ENSG00000078401	2	2	0	0	0	0	0	0	0	1	0
MIMAT0002171	hsa-miR-410-3p	EEA1	ENSG00000102189	2	2	0	0	0	0	0	0	1	0	0
MIMAT0000416	hsa-miR-1-3p	EFNB2	ENSG00000125266	2	4	0	0	0	0	0	0	0	2	0
MIMAT0002171	hsa-miR-410-3p	EFS	ENSG00000100842	2	2	0	0	0	0	0	0	1	0	0
MIMAT0000416	hsa-miR-1-3p	EGFR	ENSG00000146648	1	0	0	0	0	0	1	0	0	2	0
MIMAT0002870	hsa-miR-499a-5p	EIF4A2	ENSG00000156976	1	2	0	0	0	0	0	0	1	0	0
MIMAT0002870	hsa-miR-499a-5p	EIF4A2	ENSG00000156976	1	2	0	0	0	0	0	0	1	0	0
MIMAT0002870	hsa-miR-499a-5p	EIF4A2	ENSG00000156976	1	2	0	0	0	0	0	0	1	0	0
MIMAT0002870	hsa-miR-499a-5p	EIF4A2	ENSG00000156976	1	2	0	0	0	0	0	0	1	0	0
MIMAT0002870	hsa-miR-499a-5p	EIF4A2	ENSG00000156976	1	2	0	0	0	0	0	0	1	0	0
MIMAT0000720	hsa-miR-376c-3p	EIF4E	ENSG00000151247	1	0	0	2	0	0	0	0	0	1	0
MIMAT0002171	hsa-miR-410-3p	ELAVL4	ENSG00000162374	1	2	0	0	1	0	0	0	0	0	0
MIMAT0002870	hsa-miR-499a-5p	ELAVL4	ENSG00000162374	1	0	0	0	1	0	0	0	0	0	1
MIMAT0002171	hsa-miR-410-3p	ELF2	ENSG00000109381	2	2	0	0	0	0	3	0	0	0	0
MIMAT0002171	hsa-miR-410-3p	ELMOD1	ENSG00000110675	2	4	0	1	0	0	0	0	0	0	0
MIMAT0000416	hsa-miR-1-3p	ELOF1	ENSG00000130165	0	2	0	0	0	0	0	0	0	2	1
MIMAT0002814	hsa-miR-432-5p	EMX2	ENSG00000170370	1	0	0	0	2	0	0	0	1	0	0
MIMAT0000731	hsa-miR-378a-5p	ENAH	ENSG00000154380	0	0	0	0	0	0	1	0	1	1	0
MIMAT0002870	hsa-miR-499a-5p	ENPP2	ENSG00000136960	0	2	2	1	0	0	0	0	0	0	0
MIMAT0000731	hsa-miR-378a-5p	ENTPD4	ENSG00000197217	1	0	1	0	0	0	1	0	0	0	0
MIMAT0000416	hsa-miR-1-3p	ENY2	ENSG00000120533	2	0	0	0	0	0	0	0	0	1	1
MIMAT0002171	hsa-miR-410-3p	EOGT	ENSG00000163378	1	2	0	0	0	0	1	0	0	0	0
MIMAT0000416	hsa-miR-1-3p	EPB41L1	ENSG00000088367	2	2	0	0	0	0	0	0	0	1	0
MIMAT0002171	hsa-miR-410-3p	EPB41L4B	ENSG00000095203	2	4	0	2	0	0	0	0	0	0	0
MIMAT0000731	hsa-miR-378a-5p	EPDR1	ENSG00000086289	2	0	1	0	0	0	0	0	0	1	0
MIMAT0000720	hsa-miR-376c-3p	EPHA5	ENSG00000145242	0	0	0	1	1	0	0	0	0	1	0
MIMAT0002171	hsa-miR-410-3p	EPHA5	ENSG00000145242	1	4	0	1	0	0	0	0	0	0	0
MIMAT0000416	hsa-miR-1-3p	EPHB1	ENSG00000154928	1	0	0	1	0	0	0	0	1	0	0
MIMAT0002814	hsa-miR-432-5p	EPHB2	ENSG00000133216	0	0	1	0	2	0	0	0	1	0	0
MIMAT0002171	hsa-miR-410-3p	EPS8	ENSG00000151491	1	2	0	1	0	0	0	0	0	0	0
MIMAT0000416	hsa-miR-1-3p	ERBB4	ENSG00000178568	1	2	0	0	0	0	0	0	1	0	0
MIMAT0002814	hsa-miR-432-5p	ERBB4	ENSG00000178568	1	0	0	0	1	0	0	0	0	1	0
MIMAT0000416	hsa-miR-1-3p	ERC1	ENSG00000082805	2	4	0	0	0	0	0	0	0	2	0
MIMAT0002814	hsa-miR-432-5p	ESPL1	ENSG00000135476	1	0	1	0	0	0	2	0	0	0	0
MIMAT0000720	hsa-miR-376c-3p	ESRRG	ENSG00000196482	1	0	0	1	1	0	0	0	0	0	0
MIMAT0002171	hsa-miR-410-3p	ESYT3	ENSG00000158220	1	2	0	1	0	0	0	0	0	0	0
MIMAT0000416	hsa-miR-1-3p	ETNK1	ENSG00000139163	0	2	0	0	0	0	1	0	0	2	0
MIMAT0002171	hsa-miR-410-3p	ETS1	ENSG00000134954	1	4	0	0	1	0	0	0	0	0	0
MIMAT0002171	hsa-miR-410-3p	EXOC5	ENSG00000070367	2	2	0	0	1	0	0	0	0	0	0
MIMAT0002171	hsa-miR-410-3p	EXOC8	ENSG00000116903	2	2	0	0	0	0	1	0	0	0	0
MIMAT0000416	hsa-miR-1-3p	EYA4	ENSG00000112319	2	2	0	0	0	0	0	0	0	1	0
MIMAT0002870	hsa-miR-499a-5p	EYA4	ENSG00000112319	2	2	0	0	2	0	0	0	0	0	0
MIMAT0002814	hsa-miR-432-5p	FAM107B	ENSG00000065809	2	0	0	0	1	0	0	0	1	0	0
MIMAT0000416	hsa-miR-1-3p	FAM107B	ENSG00000065809	2	2	0	0	0	0	0	0	0	2	0
MIMAT0002870	hsa-miR-499a-5p	FAM168A	ENSG00000054965	2	2	0	0	0	0	0	0	1	0	0
MIMAT0000416	hsa-miR-1-3p	FAM168A	ENSG00000054965	2	0	0	0	2	0	0	0	0	1	0
MIMAT0000720	hsa-miR-376c-3p	FAM174A	ENSG00000174132	1	0	1	1	0	0	0	0	0	0	0
MIMAT0000720	hsa-miR-376c-3p	FAM200B	ENSG00000237765	1	0	0	2	0	0	0	0	0	1	0
MIMAT0002171	hsa-miR-410-3p	FAM200B	ENSG00000237765	1	0	0	4	1	0	0	0	0	0	0
MIMAT0000416	hsa-miR-1-3p	FAM210B	ENSG00000124098	0	2	0	0	0	0	0	0	0	1	1
MIMAT0000416	hsa-miR-1-3p	FAM72D	ENSG00000215784	1	0	0	4	1	0	0	0	0	0	0
MIMAT0000416	hsa-miR-1-3p	FAM81A	ENSG00000157470	0	0	0	0	0	1	1	0	0	1	0
MIMAT0000416	hsa-miR-1-3p	FBP1	ENSG00000165140	1	2	1	0	0	0	0	0	0	0	0
MIMAT0002171	hsa-miR-410-3p	FBXL17	ENSG00000145743	1	0	0	1	1	0	0	0	0	0	0
MIMAT0002870	hsa-miR-499a-5p	FBXL3	ENSG00000005812	0	2	0	1	0	0	0	0	0	1	0
MIMAT0000416	hsa-miR-1-3p	FBXO22	ENSG00000167196	0	2	0	0	0	0	1	0	0	1	0
MIMAT0002171	hsa-miR-410-3p	FBXO33	ENSG00000165355	1	2	0	1	0	0	0	0	0	0	0
MIMAT0002171	hsa-miR-410-3p	FBXW11	ENSG00000072803	2	4	0	1	0	0	0	0	0	0	0
MIMAT0000416	hsa-miR-1-3p	FER	ENSG00000151422	1	0	0	1	0	0	0	0	0	1	0
MIMAT0002171	hsa-miR-410-3p	FERMT2	ENSG00000073712	0	2	0	1	0	0	0	0	1	0	0
MIMAT0000720	hsa-miR-376c-3p	FEZ1	ENSG00000149557	1	0	0	1	0	0	0	0	0	1	0
MIMAT0000416	hsa-miR-1-3p	FGD4	ENSG00000139132	1	2	0	0	0	0	1	0	0	0	0
MIMAT0002870	hsa-miR-499a-5p	FGF2	ENSG00000138685	1	2	0	0	0	0	0	0	0	1	0
MIMAT0002171	hsa-miR-410-3p	FGF7	ENSG00000140285	1	2	0	1	0	0	0	0	0	0	0
MIMAT0000416	hsa-miR-1-3p	FIGN	ENSG00000182263	1	0	0	0	0	0	0	0	1	1	0
MIMAT0000416	hsa-miR-1-3p	FILIP1L	ENSG00000168386	1	2	1	0	0	0	0	0	0	0	0
MIMAT0002171	hsa-miR-410-3p	FMNL2	ENSG00000157827	1	2	0	2	0	0	0	0	0	0	0
MIMAT0002870	hsa-miR-499a-5p	FNDC3A	ENSG00000102531	0	2	0	1	0	0	0	0	0	1	0
MIMAT0002171	hsa-miR-410-3p	FNDC3B	ENSG00000075420	2	6	0	2	0	0	0	0	0	0	0
MIMAT0002870	hsa-miR-499a-5p	FNIP1	ENSG00000217128	1	2	0	0	1	0	0	0	0	0	0
MIMAT0002870	hsa-miR-499a-5p	FOXP2	ENSG00000128573	0	4	0	1	1	0	0	0	0	0	0
MIMAT0000416	hsa-miR-1-3p	FPGT	ENSG00000254685	1	0	1	0	0	0	0	0	0	1	0
MIMAT0000731	hsa-miR-378a-5p	FTSJ1	ENSG00000068438	2	0	0	2	2	0	0	0	0	0	0
MIMAT0000416	hsa-miR-1-3p	FUBP3	ENSG00000107164	0	2	0	0	0	0	1	0	0	1	0
MIMAT0002171	hsa-miR-410-3p	FZD3	ENSG00000104290	2	4	0	0	1	0	0	0	0	0	0
MIMAT0002171	hsa-miR-410-3p	FZD5	ENSG00000163251	1	2	0	0	0	0	2	0	0	0	0
MIMAT0000416	hsa-miR-1-3p	FZD7	ENSG00000155760	0	2	0	1	0	0	2	0	0	0	0
MIMAT0000416	hsa-miR-1-3p	G3BP2	ENSG00000138757	0	2	0	0	0	0	1	0	0	1	0
MIMAT0000731	hsa-miR-378a-5p	GABPA	ENSG00000154727	1	0	0	1	0	0	1	0	0	0	0
MIMAT0002814	hsa-miR-432-5p	GABRA5	ENSG00000186297	0	0	0	1	1	0	0	0	2	0	0
MIMAT0002171	hsa-miR-410-3p	GAD1	ENSG00000128683	2	4	0	0	1	0	0	0	0	0	0
MIMAT0000416	hsa-miR-1-3p	GAK	ENSG00000178950	0	2	0	0	0	0	1	0	0	1	0
MIMAT0002171	hsa-miR-410-3p	GALNT1	ENSG00000141429	1	2	0	1	0	0	0	0	0	0	0
MIMAT0000452	hsa-miR-154-5p	GALNT7	ENSG00000109586	0	0	0	1	1	0	1	0	0	0	0
MIMAT0000416	hsa-miR-1-3p	GCFC2	ENSG00000005436	0	0	0	0	0	0	1	0	0	1	1
MIMAT0000458	hsa-miR-190a-5p	GCLC	ENSG00000001084	2	0	0	1	0	0	0	0	1	0	0
MIMAT0000720	hsa-miR-376c-3p	GCSAML	ENSG00000169224	1	0	0	6	1	0	0	0	0	0	0
MIMAT0002870	hsa-miR-499a-5p	GDAP1	ENSG00000104381	2	0	1	1	0	0	0	0	0	0	0
MIMAT0002814	hsa-miR-432-5p	GHR	ENSG00000112964	2	0	0	1	0	0	0	0	1	0	0
MIMAT0002171	hsa-miR-410-3p	GLRB	ENSG00000109738	2	2	0	0	1	0	0	0	0	0	0
MIMAT0002814	hsa-miR-432-5p	GLS	ENSG00000115419	2	0	0	1	0	0	0	0	1	0	0
MIMAT0000416	hsa-miR-1-3p	GLS	ENSG00000115419	0	0	0	1	0	0	0	0	0	2	1
MIMAT0000416	hsa-miR-1-3p	GLYR1	ENSG00000140632	0	2	0	0	0	0	0	0	1	2	0
MIMAT0000416	hsa-miR-1-3p	GNE	ENSG00000159921	1	2	0	0	0	0	0	0	0	1	0
MIMAT0002814	hsa-miR-432-5p	GNG2	ENSG00000186469	1	0	0	2	0	0	0	0	0	1	0
MIMAT0000416	hsa-miR-1-3p	GNPTAB	ENSG00000111670	0	2	0	0	0	0	0	0	1	1	0
MIMAT0000416	hsa-miR-1-3p	GNRHR	ENSG00000109163	0	2	0	0	0	0	1	0	0	1	0
MIMAT0002814	hsa-miR-432-5p	GPAM	ENSG00000119927	2	0	0	1	1	0	0	0	0	0	0
MIMAT0000416	hsa-miR-1-3p	GPR3	ENSG00000181773	1	2	0	0	0	0	0	0	0	1	0
MIMAT0000416	hsa-miR-1-3p	GPR83	ENSG00000123901	0	2	0	0	0	0	1	0	0	1	0
MIMAT0000416	hsa-miR-1-3p	GPR85	ENSG00000164604	1	2	0	0	0	0	0	1	0	0	0
MIMAT0002171	hsa-miR-410-3p	GRHL3	ENSG00000158055	0	2	0	1	2	0	0	0	0	0	0
MIMAT0002171	hsa-miR-410-3p	GRIA2	ENSG00000120251	2	2	0	2	0	0	0	0	0	0	0
MIMAT0000720	hsa-miR-376c-3p	GRIP1	ENSG00000155974	1	0	0	1	1	0	0	0	0	0	0
MIMAT0000416	hsa-miR-1-3p	GRK6	ENSG00000198055	0	2	0	0	1	0	0	0	0	1	0
MIMAT0000720	hsa-miR-376c-3p	GRM3	ENSG00000198822	1	0	0	2	0	0	0	0	0	1	0
MIMAT0000720	hsa-miR-376c-3p	GULP1	ENSG00000144366	0	0	0	2	1	0	0	0	0	0	1
MIMAT0000416	hsa-miR-1-3p	GXYLT1	ENSG00000151233	0	2	1	0	0	0	0	0	0	1	0
MIMAT0000416	hsa-miR-1-3p	H3-3B	ENSG00000132475	0	0	0	0	0	0	5	0	0	1	1
MIMAT0000416	hsa-miR-1-3p	H3-5	ENSG00000188375	0	0	0	0	0	0	6	0	0	1	1
MIMAT0000731	hsa-miR-378a-5p	HAUS2	ENSG00000137814	1	0	1	0	0	0	1	0	0	0	0
MIMAT0000458	hsa-miR-190a-5p	HCN1	ENSG00000164588	1	0	0	1	0	0	0	0	0	0	1
MIMAT0000416	hsa-miR-1-3p	HCN2	ENSG00000099822	0	0	0	0	0	1	2	0	0	2	0
MIMAT0000416	hsa-miR-1-3p	HCN4	ENSG00000138622	0	0	0	0	0	1	2	0	0	1	0
MIMAT0002171	hsa-miR-410-3p	HDAC8	ENSG00000147099	1	0	1	2	0	0	0	0	0	0	0
MIMAT0000452	hsa-miR-154-5p	HDHD2	ENSG00000167220	0	0	0	1	2	0	0	0	0	0	1
MIMAT0002171	hsa-miR-410-3p	HECTD2	ENSG00000165338	1	2	0	1	0	0	0	0	0	0	0
MIMAT0000720	hsa-miR-376c-3p	HERC3	ENSG00000138641	1	0	0	1	0	0	0	0	0	1	0
MIMAT0002171	hsa-miR-410-3p	HHIP	ENSG00000164161	1	2	0	0	0	0	1	0	0	0	0
MIMAT0002814	hsa-miR-432-5p	HIPK2	ENSG00000064393	2	0	0	0	0	0	0	1	0	1	0
MIMAT0000720	hsa-miR-376c-3p	HIVEP2	ENSG00000010818	2	0	0	2	0	0	0	0	1	0	0
MIMAT0002171	hsa-miR-410-3p	HIVEP2	ENSG00000010818	2	4	0	2	0	0	0	0	0	0	0
MIMAT0000416	hsa-miR-1-3p	HIVEP2	ENSG00000010818	2	2	0	1	0	0	0	0	0	0	0
MIMAT0000416	hsa-miR-1-3p	HMGA2	ENSG00000149948	0	2	0	1	0	0	0	0	0	1	0
MIMAT0002171	hsa-miR-410-3p	HMGB1	ENSG00000189403	1	4	0	5	0	0	0	0	0	0	0
MIMAT0002171	hsa-miR-410-3p	HMGN5	ENSG00000198157	1	2	0	3	0	0	0	0	0	0	0
MIMAT0002870	hsa-miR-499a-5p	HNRNPA2B1	ENSG00000122566	2	2	0	1	0	0	0	0	0	0	0
MIMAT0002171	hsa-miR-410-3p	HNRNPA2B1	ENSG00000122566	2	2	0	1	0	0	0	0	0	0	0
MIMAT0002870	hsa-miR-499a-5p	HNRNPH3	ENSG00000096746	2	0	2	1	0	0	0	0	0	0	0
MIMAT0000720	hsa-miR-376c-3p	HNRNPK	ENSG00000165119	1	0	0	4	1	0	0	0	0	0	0
MIMAT0000416	hsa-miR-1-3p	HOOK1	ENSG00000134709	1	0	0	0	0	0	1	0	0	1	0
MIMAT0002171	hsa-miR-410-3p	HOXA11	ENSG00000005073	2	2	0	0	0	0	3	0	0	0	0
MIMAT0000416	hsa-miR-1-3p	HOXB4	ENSG00000182742	1	2	0	0	0	0	0	0	0	0	1
MIMAT0000720	hsa-miR-376c-3p	HOXB7	ENSG00000260027	0	0	0	1	1	0	0	0	1	0	0
MIMAT0002171	hsa-miR-410-3p	HOXC6	ENSG00000197757	1	2	0	0	0	0	0	0	1	0	0
MIMAT0002870	hsa-miR-499a-5p	HP1BP3	ENSG00000127483	2	2	0	0	1	0	0	0	0	0	0
MIMAT0002171	hsa-miR-410-3p	HS3ST1	ENSG00000002587	2	2	0	1	0	0	0	0	0	0	0
MIMAT0002814	hsa-miR-432-5p	HSDL2	ENSG00000119471	2	0	1	0	1	0	0	0	0	0	0
MIMAT0002171	hsa-miR-410-3p	HSPA13	ENSG00000155304	1	2	0	0	0	0	2	0	0	0	0
MIMAT0002870	hsa-miR-499a-5p	HSPA4	ENSG00000170606	1	2	0	1	0	0	0	0	0	0	0
MIMAT0000416	hsa-miR-1-3p	HSPE1	ENSG00000115541	2	2	0	0	0	0	0	0	0	1	0
MIMAT0000720	hsa-miR-376c-3p	HTR7	ENSG00000148680	1	0	0	3	3	0	0	0	0	0	0
MIMAT0002171	hsa-miR-410-3p	IDE	ENSG00000119912	2	2	0	1	0	0	0	0	0	0	0
MIMAT0002814	hsa-miR-432-5p	IDH3A	ENSG00000166411	1	0	0	0	0	0	0	0	1	1	0
MIMAT0000416	hsa-miR-1-3p	IFIT1	ENSG00000185745	0	0	1	0	0	0	1	0	0	2	0
MIMAT0000452	hsa-miR-154-5p	IFIT2	ENSG00000119922	2	0	0	1	1	0	0	0	0	0	0
MIMAT0000720	hsa-miR-376c-3p	IFNLR1	ENSG00000185436	1	0	0	2	2	0	0	0	0	0	0
MIMAT0002171	hsa-miR-410-3p	IKZF4	ENSG00000123411	2	4	0	0	0	0	0	0	1	0	0
MIMAT0000720	hsa-miR-376c-3p	IL1RAP	ENSG00000196083	1	0	0	1	1	0	0	0	0	0	0
MIMAT0000720	hsa-miR-376c-3p	IL2	ENSG00000109471	2	0	1	1	0	0	0	0	0	0	0
MIMAT0000458	hsa-miR-190a-5p	IL2	ENSG00000109471	0	0	1	1	1	0	0	0	0	0	0
MIMAT0002814	hsa-miR-432-5p	IL6ST	ENSG00000134352	1	0	0	0	0	0	0	0	1	1	0
MIMAT0002814	hsa-miR-432-5p	IL7	ENSG00000104432	2	0	0	1	1	0	0	0	0	0	0
MIMAT0002870	hsa-miR-499a-5p	ILF3	ENSG00000129351	0	2	0	3	0	0	0	0	0	1	0
MIMAT0000731	hsa-miR-378a-5p	INHBE	ENSG00000139269	1	0	1	1	0	0	0	0	0	0	0
MIMAT0002870	hsa-miR-499a-5p	INIP	ENSG00000148153	0	0	0	1	0	0	1	0	0	0	1
MIMAT0002171	hsa-miR-410-3p	INSM1	ENSG00000173404	1	2	0	0	0	0	0	0	1	0	0
MIMAT0000416	hsa-miR-1-3p	IPMK	ENSG00000151151	1	2	0	0	0	0	0	0	0	0	1
MIMAT0000720	hsa-miR-376c-3p	IPMK	ENSG00000151151	1	0	0	1	1	0	0	0	0	0	0
MIMAT0000416	hsa-miR-1-3p	IPO8	ENSG00000133704	0	2	0	0	0	0	1	0	0	1	0
MIMAT0000416	hsa-miR-1-3p	IPO9	ENSG00000198700	1	0	0	0	0	0	1	0	0	1	0
MIMAT0002814	hsa-miR-432-5p	IRF2BP2	ENSG00000168264	1	0	0	0	0	0	1	0	0	1	0
MIMAT0002870	hsa-miR-499a-5p	IRGC	ENSG00000124449	2	0	1	1	0	0	0	0	0	0	0
MIMAT0002171	hsa-miR-410-3p	ITGA9	ENSG00000144668	1	4	0	1	0	0	0	0	0	0	0
MIMAT0002171	hsa-miR-410-3p	JAZF1	ENSG00000153814	1	4	0	1	0	0	0	0	0	0	0
MIMAT0000416	hsa-miR-1-3p	JUND	ENSG00000130522	0	2	0	0	0	0	0	0	0	2	1
MIMAT0000416	hsa-miR-1-3p	KALRN	ENSG00000160145	0	0	0	1	0	0	0	0	0	1	1
MIMAT0000416	hsa-miR-1-3p	KAT6B	ENSG00000156650	1	2	0	0	1	0	0	0	0	0	0
MIMAT0002814	hsa-miR-432-5p	KAT8	ENSG00000103510	2	0	0	3	0	0	0	0	1	0	0
MIMAT0002870	hsa-miR-499a-5p	KATNBL1	ENSG00000134152	0	2	0	1	0	0	0	0	1	0	0
MIMAT0002814	hsa-miR-432-5p	KCNA3	ENSG00000177272	1	0	0	1	0	0	0	0	1	0	0
MIMAT0000416	hsa-miR-1-3p	KCNA5	ENSG00000130037	1	2	0	1	0	0	0	0	0	0	0
MIMAT0002171	hsa-miR-410-3p	KCNJ3	ENSG00000162989	1	2	0	2	0	0	0	0	0	0	0
MIMAT0002171	hsa-miR-410-3p	KCNMB2	ENSG00000197584	1	2	0	2	0	0	0	0	0	0	0
MIMAT0000416	hsa-miR-1-3p	KDELR2	ENSG00000136240	0	2	0	0	0	0	0	0	1	2	0
MIMAT0000416	hsa-miR-1-3p	KDM5C	ENSG00000126012	2	2	0	0	0	0	0	0	0	1	0
MIMAT0002171	hsa-miR-410-3p	KIAA1586	ENSG00000168116	1	0	1	1	0	0	0	0	0	0	0
MIMAT0002171	hsa-miR-410-3p	KIF5C	ENSG00000168280	1	4	0	0	0	0	0	0	1	0	0
MIMAT0002171	hsa-miR-410-3p	KLF10	ENSG00000155090	1	0	0	1	1	0	0	0	0	0	0
MIMAT0000731	hsa-miR-378a-5p	KLF9	ENSG00000119138	2	0	0	1	0	0	0	0	0	1	0
MIMAT0000720	hsa-miR-376c-3p	KLHDC1	ENSG00000197776	1	0	0	1	0	0	0	0	1	0	0
MIMAT0000416	hsa-miR-1-3p	KLHL15	ENSG00000174010	1	2	0	0	0	0	0	0	0	1	0
MIMAT0002171	hsa-miR-410-3p	KLHL15	ENSG00000174010	1	4	0	0	0	0	1	0	0	0	0
MIMAT0002171	hsa-miR-410-3p	KLHL29	ENSG00000119771	2	2	0	1	0	0	0	0	0	0	0
MIMAT0000416	hsa-miR-1-3p	KLHL42	ENSG00000087448	2	0	0	0	0	0	2	0	0	1	0
MIMAT0002870	hsa-miR-499a-5p	KLHL42	ENSG00000087448	2	2	0	0	1	0	0	0	0	0	0
MIMAT0002171	hsa-miR-410-3p	KLHL5	ENSG00000109790	2	4	0	1	0	0	0	0	0	0	0
MIMAT0000416	hsa-miR-1-3p	KLHL5	ENSG00000109790	2	2	0	0	0	0	0	0	0	1	0
MIMAT0000458	hsa-miR-190a-5p	KLHL7	ENSG00000122550	2	0	0	2	0	0	0	0	1	0	0
MIMAT0000720	hsa-miR-376c-3p	KLHL9	ENSG00000198642	1	0	0	1	0	0	0	0	0	1	0
MIMAT0002171	hsa-miR-410-3p	KLHL9	ENSG00000198642	1	0	0	0	1	0	3	0	0	0	0
MIMAT0000416	hsa-miR-1-3p	KNOP1	ENSG00000103550	2	2	0	0	0	0	0	0	0	1	0
MIMAT0000416	hsa-miR-1-3p	LAMC2	ENSG00000058085	2	0	1	0	0	0	0	0	0	2	0
MIMAT0000416	hsa-miR-1-3p	LAMP2	ENSG00000005893	0	0	0	1	1	0	0	0	0	1	0
MIMAT0002171	hsa-miR-410-3p	LBR	ENSG00000143815	1	2	0	0	0	0	1	0	0	0	0
MIMAT0000731	hsa-miR-378a-5p	LBR	ENSG00000143815	1	0	0	1	0	0	0	0	0	1	0
MIMAT0002870	hsa-miR-499a-5p	LCOR	ENSG00000196233	1	6	0	0	0	0	0	2	0	0	0
MIMAT0002171	hsa-miR-410-3p	LCORL	ENSG00000178177	1	10	0	0	1	0	0	0	0	0	0
MIMAT0002814	hsa-miR-432-5p	LDB1	ENSG00000198728	1	0	0	1	0	0	0	0	1	0	0
MIMAT0000416	hsa-miR-1-3p	LEMD3	ENSG00000174106	0	0	0	0	0	0	1	0	1	1	0
MIMAT0000416	hsa-miR-1-3p	LHX9	ENSG00000143355	1	0	1	0	0	0	0	0	1	0	0
MIMAT0000416	hsa-miR-1-3p	LIFR	ENSG00000113594	0	2	0	0	0	0	1	0	0	1	0
MIMAT0000720	hsa-miR-376c-3p	LIMCH1	ENSG00000064042	2	0	0	1	0	0	0	0	0	1	0
MIMAT0002171	hsa-miR-410-3p	LIN28B	ENSG00000187772	1	4	0	0	0	0	1	0	0	0	0
MIMAT0000452	hsa-miR-154-5p	LIN9	ENSG00000183814	0	0	0	1	1	0	0	0	1	0	0
MIMAT0002870	hsa-miR-499a-5p	LIPA	ENSG00000107798	2	0	0	1	1	0	0	0	0	0	0
MIMAT0000416	hsa-miR-1-3p	LIPI	ENSG00000188992	1	0	2	1	0	0	0	0	0	0	0
MIMAT0000416	hsa-miR-1-3p	LMBR1	ENSG00000105983	0	2	0	0	0	0	0	0	1	2	0
MIMAT0000458	hsa-miR-190a-5p	LMBRD2	ENSG00000164187	1	0	0	1	1	0	0	0	0	0	0
MIMAT0000452	hsa-miR-154-5p	LMNB1	ENSG00000113368	2	0	0	0	0	0	1	0	1	0	0
MIMAT0002171	hsa-miR-410-3p	LMTK2	ENSG00000164715	1	4	0	0	1	0	0	0	0	0	0
MIMAT0002171	hsa-miR-410-3p	LPCAT2	ENSG00000087253	2	2	0	0	1	0	0	0	0	0	0
MIMAT0000458	hsa-miR-190a-5p	LPGAT1	ENSG00000123684	2	2	0	0	0	0	0	0	0	1	0
MIMAT0002171	hsa-miR-410-3p	LPL	ENSG00000175445	1	2	0	1	0	0	0	0	0	0	0
MIMAT0000720	hsa-miR-376c-3p	LRP11	ENSG00000120256	2	0	0	0	0	0	0	0	0	1	1
MIMAT0002171	hsa-miR-410-3p	LRP1B	ENSG00000168702	1	2	0	1	0	0	0	0	0	0	0
MIMAT0000458	hsa-miR-190a-5p	LRRC31	ENSG00000114248	2	0	2	1	0	0	0	0	0	0	0
MIMAT0000416	hsa-miR-1-3p	LRRC59	ENSG00000108829	0	2	0	0	0	0	1	0	0	1	0
MIMAT0002171	hsa-miR-410-3p	LRRC7	ENSG00000033122	2	2	0	2	0	0	0	0	0	0	0
MIMAT0002870	hsa-miR-499a-5p	LRRC8C	ENSG00000171488	1	2	0	0	1	0	0	0	0	0	0
MIMAT0002870	hsa-miR-499a-5p	LRRTM1	ENSG00000162951	1	2	0	0	1	0	0	0	0	0	0
MIMAT0002171	hsa-miR-410-3p	LYSMD3	ENSG00000176018	1	2	0	0	0	0	1	0	0	0	0
MIMAT0000416	hsa-miR-1-3p	LZTFL1	ENSG00000163818	0	0	0	0	0	1	1	0	0	1	0
MIMAT0002171	hsa-miR-410-3p	MAGEE1	ENSG00000198934	1	0	1	2	0	0	0	0	0	0	0
MIMAT0000416	hsa-miR-1-3p	MAGI2	ENSG00000187391	1	2	0	0	0	0	0	0	1	0	0
MIMAT0002870	hsa-miR-499a-5p	MAMDC2	ENSG00000165072	1	2	0	6	0	0	0	0	0	0	0
MIMAT0002870	hsa-miR-499a-5p	MAOB	ENSG00000069535	2	2	0	2	0	0	0	0	0	0	0
MIMAT0000416	hsa-miR-1-3p	MAP1A	ENSG00000166963	1	2	0	0	0	0	0	0	0	1	0
MIMAT0002870	hsa-miR-499a-5p	MAP1B	ENSG00000131711	1	0	0	0	0	0	0	0	1	1	0
MIMAT0000720	hsa-miR-376c-3p	MAP1B	ENSG00000131711	0	0	0	1	0	0	0	0	1	1	0
MIMAT0000458	hsa-miR-190a-5p	MAP1B	ENSG00000131711	1	0	0	1	0	0	0	0	0	1	0
MIMAT0002171	hsa-miR-410-3p	MAP2	ENSG00000078018	2	2	1	0	0	0	0	0	0	0	0
MIMAT0002171	hsa-miR-410-3p	MAP4K3	ENSG00000011566	2	6	0	1	0	0	0	0	0	0	0
MIMAT0000416	hsa-miR-1-3p	MAPK1	ENSG00000100030	2	2	0	0	0	0	0	0	0	2	0
MIMAT0002870	hsa-miR-499a-5p	MAPK10	ENSG00000109339	2	2	0	0	0	0	2	0	0	0	0
MIMAT0002870	hsa-miR-499a-5p	MARCKS	ENSG00000277443	1	2	0	0	0	0	0	0	2	0	0
MIMAT0002870	hsa-miR-499a-5p	MAST4	ENSG00000069020	2	2	0	0	0	0	0	0	0	1	0
MIMAT0002171	hsa-miR-410-3p	MATN3	ENSG00000132031	1	2	0	0	1	0	0	0	0	0	0
MIMAT0000416	hsa-miR-1-3p	MATR3	ENSG00000015479	2	2	0	0	0	0	0	0	1	0	0
MIMAT0000458	hsa-miR-190a-5p	MB21D2	ENSG00000180611	0	2	0	1	1	0	0	0	0	0	0
MIMAT0002171	hsa-miR-410-3p	MBD5	ENSG00000204406	1	2	0	1	0	0	0	0	0	0	0
MIMAT0002171	hsa-miR-410-3p	MBNL1	ENSG00000152601	1	2	0	0	0	0	0	0	0	1	0
MIMAT0002171	hsa-miR-410-3p	MBNL2	ENSG00000139793	1	2	0	0	0	0	1	0	0	0	0
MIMAT0000720	hsa-miR-376c-3p	MBNL2	ENSG00000139793	1	0	0	0	0	0	0	0	1	1	0
MIMAT0000416	hsa-miR-1-3p	MCTP1	ENSG00000175471	0	2	0	0	1	0	0	0	0	1	0
MIMAT0002171	hsa-miR-410-3p	MDM2	ENSG00000135679	1	4	0	0	0	0	1	0	0	0	0
MIMAT0002814	hsa-miR-432-5p	MECP2	ENSG00000169057	0	0	0	0	0	0	1	0	1	1	0
MIMAT0000416	hsa-miR-1-3p	MED14	ENSG00000180182	1	2	0	0	0	0	0	0	0	1	0
MIMAT0000458	hsa-miR-190a-5p	MEF2C	ENSG00000081189	2	0	0	0	0	0	0	1	1	0	0
MIMAT0002171	hsa-miR-410-3p	MEF2D	ENSG00000116604	2	2	0	0	0	0	0	0	1	0	0
MIMAT0000416	hsa-miR-1-3p	MEIS1	ENSG00000143995	1	2	0	0	0	0	0	0	0	1	0
MIMAT0002870	hsa-miR-499a-5p	MEIS1	ENSG00000143995	1	4	0	0	0	0	0	0	1	0	0
MIMAT0002870	hsa-miR-499a-5p	MEIS3	ENSG00000105419	0	2	0	2	2	0	0	0	0	0	0
MIMAT0000458	hsa-miR-190a-5p	METAP1	ENSG00000164024	1	0	0	1	0	0	0	0	0	0	1
MIMAT0000458	hsa-miR-190a-5p	MEX3B	ENSG00000183496	1	2	0	1	0	0	0	0	0	0	0
MIMAT0000720	hsa-miR-376c-3p	MFAP3L	ENSG00000198948	1	0	0	1	1	0	0	0	0	0	0
MIMAT0002171	hsa-miR-410-3p	MFAP5	ENSG00000197614	1	0	0	0	1	0	1	0	0	0	0
MIMAT0000416	hsa-miR-1-3p	MFSD14A	ENSG00000156875	0	0	0	0	1	0	0	0	0	1	1
MIMAT0000731	hsa-miR-378a-5p	MGA	ENSG00000174197	1	0	0	1	0	0	0	0	0	1	0
MIMAT0000416	hsa-miR-1-3p	MICB	ENSG00000204516	1	0	0	2	0	0	0	0	0	1	0
MIMAT0002870	hsa-miR-499a-5p	MID1IP1	ENSG00000165175	1	2	0	0	0	0	0	0	0	1	0
MIMAT0002171	hsa-miR-410-3p	MIER1	ENSG00000198160	1	0	1	0	0	0	1	0	0	0	0
MIMAT0002171	hsa-miR-410-3p	MKLN1	ENSG00000128585	2	2	0	0	1	0	0	0	0	0	0
MIMAT0002171	hsa-miR-410-3p	MLLT3	ENSG00000171843	1	2	0	0	0	0	3	0	0	0	0
MIMAT0000416	hsa-miR-1-3p	MLLT3	ENSG00000171843	1	4	0	0	0	0	0	0	0	1	0
MIMAT0002171	hsa-miR-410-3p	MN1	ENSG00000169184	1	0	0	1	1	0	0	0	0	0	0
MIMAT0002814	hsa-miR-432-5p	MNT	ENSG00000070444	2	0	0	1	0	0	0	0	1	0	0
MIMAT0002171	hsa-miR-410-3p	MOB1B	ENSG00000173542	1	2	0	0	1	0	0	0	0	0	0
MIMAT0000416	hsa-miR-1-3p	MPLKIP	ENSG00000168303	0	0	1	1	0	0	0	0	0	1	0
MIMAT0000731	hsa-miR-378a-5p	MPLKIP	ENSG00000168303	1	0	0	1	1	0	0	0	0	0	0
MIMAT0000416	hsa-miR-1-3p	MPZL1	ENSG00000197965	1	0	0	0	0	0	0	0	0	1	1
MIMAT0000416	hsa-miR-1-3p	MR1	ENSG00000153029	1	2	0	0	0	0	0	0	0	0	1
MIMAT0002814	hsa-miR-432-5p	MRPL34	ENSG00000130312	1	0	0	0	1	0	1	0	0	0	0
MIMAT0002870	hsa-miR-499a-5p	MRPS35	ENSG00000061794	2	0	0	1	0	0	0	0	0	0	1
MIMAT0002171	hsa-miR-410-3p	MSL2	ENSG00000174579	1	2	0	1	0	0	0	0	0	0	0
MIMAT0002171	hsa-miR-410-3p	MSTN	ENSG00000138379	1	10	0	6	0	0	0	0	0	0	0
MIMAT0000416	hsa-miR-1-3p	MT1F	ENSG00000198417	0	2	1	0	0	0	0	0	0	1	0
MIMAT0000731	hsa-miR-378a-5p	MTCP1	ENSG00000214827	1	0	0	2	1	0	0	0	0	0	0
MIMAT0002870	hsa-miR-499a-5p	MTDH	ENSG00000147649	1	2	0	0	0	0	1	0	0	0	0
MIMAT0002814	hsa-miR-432-5p	MTMR4	ENSG00000108389	2	0	0	1	0	0	0	0	1	0	0
MIMAT0000416	hsa-miR-1-3p	MTPN	ENSG00000105887	2	2	0	0	0	0	0	0	0	1	0
MIMAT0000416	hsa-miR-1-3p	MYEF2	ENSG00000104177	0	2	0	0	0	0	1	0	0	1	0
MIMAT0002870	hsa-miR-499a-5p	MYH10	ENSG00000133026	0	2	0	1	0	0	0	0	1	0	0
MIMAT0000416	hsa-miR-1-3p	MYLK	ENSG00000065534	0	2	0	1	1	0	0	0	0	0	0
MIMAT0002814	hsa-miR-432-5p	MYO1B	ENSG00000128641	2	0	0	0	0	0	0	0	1	1	0
MIMAT0000416	hsa-miR-1-3p	MYO6	ENSG00000196586	1	2	0	0	0	0	0	0	0	1	0
MIMAT0002171	hsa-miR-410-3p	MYO9A	ENSG00000066933	2	2	0	1	0	0	0	0	0	0	0
MIMAT0002814	hsa-miR-432-5p	MYOZ1	ENSG00000177791	0	0	1	1	0	0	0	0	1	0	0
MIMAT0002171	hsa-miR-410-3p	MYRIP	ENSG00000170011	0	4	0	1	0	0	0	0	1	0	0
MIMAT0000720	hsa-miR-376c-3p	NAA30	ENSG00000139977	1	0	0	1	1	0	0	0	0	0	0
MIMAT0000416	hsa-miR-1-3p	NAB1	ENSG00000138386	0	2	0	0	0	0	1	0	0	1	0
MIMAT0002870	hsa-miR-499a-5p	NAP1L1	ENSG00000187109	1	4	0	1	0	0	0	0	0	0	0
MIMAT0000416	hsa-miR-1-3p	NCBP1	ENSG00000136937	1	2	0	0	0	0	0	0	0	1	0
MIMAT0000416	hsa-miR-1-3p	NCK2	ENSG00000071051	0	2	0	0	0	0	0	0	0	1	1
MIMAT0000720	hsa-miR-376c-3p	NCOA1	ENSG00000084676	2	0	0	3	0	0	0	0	1	0	0
MIMAT0000416	hsa-miR-1-3p	NDFIP2	ENSG00000102471	0	2	0	0	0	0	0	0	1	0	1
MIMAT0002171	hsa-miR-410-3p	NDNF	ENSG00000173376	1	4	0	1	0	0	0	0	0	0	0
MIMAT0002171	hsa-miR-410-3p	NDST1	ENSG00000070614	2	0	0	0	0	0	3	0	1	0	0
MIMAT0002171	hsa-miR-410-3p	NDUFA5	ENSG00000128609	2	4	0	1	0	0	0	0	0	0	0
MIMAT0002171	hsa-miR-410-3p	NEDD1	ENSG00000139350	1	4	0	2	0	0	0	0	0	0	0
MIMAT0000416	hsa-miR-1-3p	NEDD4L	ENSG00000049759	2	2	0	0	0	0	0	0	0	2	0
MIMAT0002870	hsa-miR-499a-5p	NEFH	ENSG00000100285	2	2	0	2	0	0	0	0	0	0	0
MIMAT0000416	hsa-miR-1-3p	NELFCD	ENSG00000101158	0	2	0	0	0	0	3	0	0	2	0
MIMAT0000416	hsa-miR-1-3p	NETO1	ENSG00000166342	0	2	0	0	0	0	0	0	1	1	0
MIMAT0002814	hsa-miR-432-5p	NEUROD1	ENSG00000162992	1	0	0	1	0	0	0	0	1	0	0
MIMAT0000720	hsa-miR-376c-3p	NFAT5	ENSG00000102908	2	0	0	0	0	0	0	0	1	1	0
MIMAT0002814	hsa-miR-432-5p	NFAT5	ENSG00000102908	2	0	0	0	1	0	0	0	1	0	0
MIMAT0002171	hsa-miR-410-3p	NFAT5	ENSG00000102908	2	4	0	0	0	0	0	1	0	0	0
MIMAT0000720	hsa-miR-376c-3p	NFIB	ENSG00000147862	1	0	0	0	2	0	0	0	1	0	0
MIMAT0002171	hsa-miR-410-3p	NFIB	ENSG00000147862	1	4	0	0	0	0	0	0	1	0	0
MIMAT0000452	hsa-miR-154-5p	NFYB	ENSG00000120837	2	0	0	0	0	0	0	0	1	0	1
MIMAT0002171	hsa-miR-410-3p	NIPAL3	ENSG00000001461	2	2	0	1	0	0	0	0	0	0	0
MIMAT0002171	hsa-miR-410-3p	NIPBL	ENSG00000164190	1	4	0	3	0	0	0	0	0	0	0
MIMAT0000458	hsa-miR-190a-5p	NKX3-2	ENSG00000109705	2	0	0	1	0	0	0	0	1	0	0
MIMAT0002171	hsa-miR-410-3p	NLGN1	ENSG00000169760	1	2	0	1	0	0	0	0	0	0	0
MIMAT0002870	hsa-miR-499a-5p	NLK	ENSG00000087095	2	2	0	0	0	0	0	0	1	0	0
MIMAT0000416	hsa-miR-1-3p	NLN	ENSG00000123213	2	2	0	0	0	0	0	0	0	1	0
MIMAT0000731	hsa-miR-378a-5p	NODAL	ENSG00000156574	0	0	1	0	0	0	2	0	0	1	0
MIMAT0000416	hsa-miR-1-3p	NOTCH2	ENSG00000134250	1	0	0	0	0	0	2	0	0	1	0
MIMAT0000731	hsa-miR-378a-5p	NPHS1	ENSG00000161270	1	0	4	0	0	0	1	0	0	0	0
MIMAT0002171	hsa-miR-410-3p	NPPC	ENSG00000163273	1	0	0	0	1	0	0	0	0	0	1
MIMAT0000452	hsa-miR-154-5p	NPTN	ENSG00000156642	0	0	0	1	1	0	0	0	1	0	0
MIMAT0002814	hsa-miR-432-5p	NR1D1	ENSG00000126368	2	0	0	0	1	0	0	0	0	1	0
MIMAT0002870	hsa-miR-499a-5p	NR2C2	ENSG00000177463	0	2	0	0	0	0	0	1	0	1	0
MIMAT0000720	hsa-miR-376c-3p	NR2F1	ENSG00000175745	1	0	0	0	0	0	0	0	0	1	1
MIMAT0000416	hsa-miR-1-3p	NR3C1	ENSG00000113580	0	4	0	0	0	0	0	0	1	1	0
MIMAT0000416	hsa-miR-1-3p	NR4A2	ENSG00000153234	1	2	0	1	0	0	0	0	0	0	0
MIMAT0002870	hsa-miR-499a-5p	NR5A2	ENSG00000116833	2	2	0	0	0	0	0	1	0	0	0
MIMAT0000720	hsa-miR-376c-3p	NR5A2	ENSG00000116833	2	0	0	0	0	0	1	0	1	0	0
MIMAT0002870	hsa-miR-499a-5p	NRARP	ENSG00000198435	1	0	0	0	1	0	0	0	0	0	1
MIMAT0000720	hsa-miR-376c-3p	NRCAM	ENSG00000091129	2	0	0	1	0	0	0	0	0	1	0
MIMAT0002171	hsa-miR-410-3p	NRIP1	ENSG00000180530	1	2	0	0	0	0	4	0	0	0	0
MIMAT0002171	hsa-miR-410-3p	NRP2	ENSG00000118257	2	2	0	1	0	0	0	0	0	0	0
MIMAT0002870	hsa-miR-499a-5p	NRXN3	ENSG00000021645	2	0	0	1	0	0	0	0	1	0	0
MIMAT0002814	hsa-miR-432-5p	NRXN3	ENSG00000021645	2	0	0	1	0	0	0	0	1	0	0
MIMAT0002171	hsa-miR-410-3p	NRXN3	ENSG00000021645	2	2	0	1	0	0	0	0	0	0	0
MIMAT0000416	hsa-miR-1-3p	NSD1	ENSG00000165671	1	2	0	0	0	0	0	0	0	1	0
MIMAT0000416	hsa-miR-1-3p	NT5C2	ENSG00000076685	2	2	0	0	0	0	0	0	0	1	0
MIMAT0002171	hsa-miR-410-3p	NTF3	ENSG00000185652	1	2	0	1	0	0	0	0	0	0	0
MIMAT0002171	hsa-miR-410-3p	NTN4	ENSG00000074527	2	4	0	1	0	0	0	0	0	0	0
MIMAT0000731	hsa-miR-378a-5p	NUCKS1	ENSG00000069275	2	0	1	0	0	0	0	0	0	1	0
MIMAT0002171	hsa-miR-410-3p	NUFIP2	ENSG00000108256	2	2	0	0	0	0	3	0	0	0	0
MIMAT0002171	hsa-miR-410-3p	NUP35	ENSG00000163002	1	2	0	2	0	0	0	0	0	0	0
MIMAT0000416	hsa-miR-1-3p	NUP50	ENSG00000093000	0	2	0	0	0	0	4	0	0	1	0
MIMAT0000731	hsa-miR-378a-5p	OPA3	ENSG00000125741	2	0	1	0	0	0	1	0	0	0	0
MIMAT0002171	hsa-miR-410-3p	OR2L13	ENSG00000196071	1	0	2	0	1	0	0	0	0	0	0
MIMAT0000416	hsa-miR-1-3p	ORC6	ENSG00000091651	2	0	1	0	0	0	0	0	0	1	0
MIMAT0000416	hsa-miR-1-3p	OSBP	ENSG00000110048	2	2	0	0	0	0	0	0	0	1	0
MIMAT0002171	hsa-miR-410-3p	OSBPL8	ENSG00000091039	2	2	0	0	0	0	0	0	1	0	0
MIMAT0002171	hsa-miR-410-3p	OSTM1	ENSG00000081087	2	2	0	0	0	0	1	0	0	0	0
MIMAT0000416	hsa-miR-1-3p	OTUD1	ENSG00000165312	0	2	1	0	0	0	0	0	0	1	0
MIMAT0002171	hsa-miR-410-3p	OTUD4	ENSG00000164164	1	2	0	0	0	0	0	0	1	0	0
MIMAT0000720	hsa-miR-376c-3p	OTUD4	ENSG00000164164	1	0	0	1	0	0	0	0	1	0	0
MIMAT0002171	hsa-miR-410-3p	OTX2	ENSG00000165588	1	2	0	1	0	0	0	0	0	0	0
MIMAT0000416	hsa-miR-1-3p	OXCT1	ENSG00000083720	2	0	0	0	0	0	1	0	0	2	0
MIMAT0000416	hsa-miR-1-3p	PABPC1L2B	ENSG00000184388	1	0	0	1	1	0	0	0	0	0	0
MIMAT0000416	hsa-miR-1-3p	PABPC4L	ENSG00000254535	1	2	0	0	0	0	0	0	0	1	0
MIMAT0002870	hsa-miR-499a-5p	PACS2	ENSG00000179364	1	2	0	0	0	0	0	0	0	0	1
MIMAT0000416	hsa-miR-1-3p	PAFAH1B1	ENSG00000007168	2	2	0	0	0	0	0	0	0	2	0
MIMAT0000416	hsa-miR-1-3p	PALB2	ENSG00000083093	2	0	2	0	0	0	0	0	0	1	0
MIMAT0002870	hsa-miR-499a-5p	PAPOLA	ENSG00000090060	2	0	0	0	1	0	0	1	0	0	0
MIMAT0002171	hsa-miR-410-3p	PAPSS1	ENSG00000138801	1	8	0	2	0	0	0	0	0	0	0
MIMAT0002171	hsa-miR-410-3p	PARG	ENSG00000227345	1	4	0	2	0	0	0	0	0	0	0
MIMAT0000458	hsa-miR-190a-5p	PAX3	ENSG00000135903	1	0	0	4	2	0	0	0	0	0	0
MIMAT0000416	hsa-miR-1-3p	PAXBP1	ENSG00000159086	0	0	0	1	0	0	1	0	0	1	0
MIMAT0000731	hsa-miR-378a-5p	PCBP2	ENSG00000197111	1	0	0	1	1	0	0	0	0	0	0
MIMAT0000720	hsa-miR-376c-3p	PCDH19	ENSG00000165194	1	0	2	1	0	0	0	0	0	0	0
MIMAT0002814	hsa-miR-432-5p	PCDH9	ENSG00000184226	0	0	1	0	0	0	0	0	1	1	0
MIMAT0002870	hsa-miR-499a-5p	PCDHB13	ENSG00000187372	1	2	0	0	1	0	0	0	0	0	0
MIMAT0000452	hsa-miR-154-5p	PCGF5	ENSG00000180628	1	0	0	0	0	0	1	0	0	1	0
MIMAT0002814	hsa-miR-432-5p	PCLO	ENSG00000186472	1	0	0	0	0	0	1	0	0	1	0
MIMAT0000452	hsa-miR-154-5p	PCNA	ENSG00000132646	1	0	0	1	1	0	0	0	0	0	0
MIMAT0000416	hsa-miR-1-3p	PDCD4	ENSG00000150593	1	2	0	0	0	2	0	0	0	0	0
MIMAT0002870	hsa-miR-499a-5p	PDE10A	ENSG00000112541	2	2	0	0	0	0	0	0	0	1	0
MIMAT0002814	hsa-miR-432-5p	PDE7A	ENSG00000205268	1	0	1	0	0	0	0	0	1	0	0
MIMAT0000720	hsa-miR-376c-3p	PDE8B	ENSG00000113231	2	0	0	0	1	0	0	0	0	1	0
MIMAT0002171	hsa-miR-410-3p	PDGFRA	ENSG00000134853	1	4	0	0	0	0	0	0	1	0	0
MIMAT0000416	hsa-miR-1-3p	PDK3	ENSG00000067992	0	4	0	0	1	0	0	0	0	1	0
MIMAT0002171	hsa-miR-410-3p	PDP1	ENSG00000164951	1	2	0	1	0	0	0	0	0	0	0
MIMAT0000731	hsa-miR-378a-5p	PDS5B	ENSG00000083642	2	0	0	1	0	0	0	0	1	0	0
MIMAT0002171	hsa-miR-410-3p	PDZD2	ENSG00000133401	1	0	0	3	1	0	0	0	0	0	0
MIMAT0002870	hsa-miR-499a-5p	PEG3	ENSG00000198300	1	0	0	1	1	0	0	0	0	0	0
MIMAT0002870	hsa-miR-499a-5p	PFN2	ENSG00000070087	2	0	0	1	0	0	0	0	0	0	1
MIMAT0002171	hsa-miR-410-3p	PHACTR2	ENSG00000112419	2	2	0	0	0	0	1	0	0	0	0
MIMAT0002171	hsa-miR-410-3p	PHF20L1	ENSG00000129292	0	8	0	1	0	0	0	0	1	0	0
MIMAT0002171	hsa-miR-410-3p	PHF8	ENSG00000172943	1	2	2	0	0	0	0	0	0	0	0
MIMAT0000416	hsa-miR-1-3p	PHIP	ENSG00000146247	0	2	0	0	1	0	0	0	0	1	0
MIMAT0000416	hsa-miR-1-3p	PHLDA1	ENSG00000139289	1	2	0	0	0	0	0	0	0	2	0
MIMAT0002870	hsa-miR-499a-5p	PHLDA2	ENSG00000181649	1	0	1	0	1	0	0	0	0	0	0
MIMAT0000720	hsa-miR-376c-3p	PHLDA2	ENSG00000181649	1	0	0	0	1	0	0	0	0	0	1
MIMAT0002171	hsa-miR-410-3p	PHYHIPL	ENSG00000165443	1	6	0	3	0	0	0	0	0	0	0
MIMAT0000416	hsa-miR-1-3p	PIGF	ENSG00000151665	1	0	0	0	0	0	0	0	0	1	1
MIMAT0002814	hsa-miR-432-5p	PIK3CB	ENSG00000051382	2	0	0	0	1	0	0	0	0	1	0
MIMAT0000416	hsa-miR-1-3p	PIP4K2C	ENSG00000166908	1	2	0	0	0	0	0	0	0	2	0
MIMAT0000416	hsa-miR-1-3p	PIR	ENSG00000087842	2	0	0	0	0	0	1	0	0	2	0
MIMAT0000416	hsa-miR-1-3p	PKD2	ENSG00000118762	2	2	0	0	0	0	0	0	0	1	0
MIMAT0000720	hsa-miR-376c-3p	PKN2	ENSG00000065243	2	0	0	1	0	0	0	0	0	1	0
MIMAT0002870	hsa-miR-499a-5p	PLAG1	ENSG00000181690	0	0	0	1	0	0	0	1	1	0	0
MIMAT0000416	hsa-miR-1-3p	PLAGL2	ENSG00000126003	2	0	0	0	0	0	1	0	0	1	0
MIMAT0002171	hsa-miR-410-3p	PLCB1	ENSG00000182621	1	2	0	0	0	0	0	0	1	0	0
MIMAT0000458	hsa-miR-190a-5p	PLCZ1	ENSG00000139151	1	0	2	1	0	0	0	0	0	0	0
MIMAT0000416	hsa-miR-1-3p	PLEKHA7	ENSG00000166689	1	2	0	0	0	0	0	0	0	1	0
MIMAT0002171	hsa-miR-410-3p	PLEKHF2	ENSG00000175895	1	4	0	1	0	0	0	0	0	0	0
MIMAT0000416	hsa-miR-1-3p	PLEKHG2	ENSG00000090924	2	0	0	0	0	0	1	0	0	1	0
MIMAT0002171	hsa-miR-410-3p	PLEKHM2	ENSG00000116786	2	2	0	0	0	0	0	0	1	0	0
MIMAT0000416	hsa-miR-1-3p	PLEKHO2	ENSG00000241839	1	2	0	0	0	0	0	0	0	1	0
MIMAT0002814	hsa-miR-432-5p	PLK3	ENSG00000173846	1	0	0	1	1	0	0	0	0	0	0
MIMAT0000416	hsa-miR-1-3p	PLPPR4	ENSG00000117600	0	0	0	0	1	0	0	0	0	1	1
MIMAT0002171	hsa-miR-410-3p	PLS1	ENSG00000120756	2	2	0	1	0	0	0	0	0	0	0
MIMAT0002870	hsa-miR-499a-5p	PNISR	ENSG00000132424	1	0	0	1	1	0	0	0	0	0	0
MIMAT0002171	hsa-miR-410-3p	PNMA1	ENSG00000176903	1	2	0	1	0	0	0	0	0	0	0
MIMAT0002171	hsa-miR-410-3p	PNPLA8	ENSG00000135241	1	0	1	1	0	0	0	0	0	0	0
MIMAT0002870	hsa-miR-499a-5p	POGZ	ENSG00000143442	1	2	0	0	0	0	0	0	1	0	0
MIMAT0000416	hsa-miR-1-3p	POLDIP3	ENSG00000100227	0	2	0	0	0	0	0	0	1	2	0
MIMAT0000416	hsa-miR-1-3p	POLR2K	ENSG00000147669	0	0	0	0	0	1	1	0	0	2	0
MIMAT0000416	hsa-miR-1-3p	POM121	ENSG00000196313	0	0	0	0	0	2	2	0	0	1	0
MIMAT0000416	hsa-miR-1-3p	POP1	ENSG00000104356	2	2	0	0	0	0	0	0	0	1	0
MIMAT0002171	hsa-miR-410-3p	POU3F2	ENSG00000184486	1	2	0	1	0	0	0	0	0	0	0
MIMAT0002814	hsa-miR-432-5p	PPDPF	ENSG00000125534	2	0	1	0	0	0	0	0	0	1	0
MIMAT0002171	hsa-miR-410-3p	PPP1R12A	ENSG00000058272	2	6	0	1	0	0	0	0	0	0	0
MIMAT0002171	hsa-miR-410-3p	PPP1R15B	ENSG00000158615	1	4	0	0	0	0	1	0	0	0	0
MIMAT0000416	hsa-miR-1-3p	PPP2R1B	ENSG00000137713	0	2	0	0	0	0	1	0	0	2	0
MIMAT0000416	hsa-miR-1-3p	PPP2R5A	ENSG00000066027	2	2	0	0	0	0	1	0	0	0	0
MIMAT0002171	hsa-miR-410-3p	PPP6R3	ENSG00000110075	2	4	0	1	0	0	0	0	0	0	0
MIMAT0000720	hsa-miR-376c-3p	PPP6R3	ENSG00000110075	2	0	0	1	0	0	0	0	0	1	0
MIMAT0000458	hsa-miR-190a-5p	PPTC7	ENSG00000196850	1	0	0	0	0	0	0	0	0	1	1
MIMAT0002870	hsa-miR-499a-5p	PRKAA2	ENSG00000162409	1	4	0	0	0	0	0	0	1	0	0
MIMAT0000416	hsa-miR-1-3p	PRKACB	ENSG00000142875	1	4	0	0	0	0	0	0	0	2	0
MIMAT0002171	hsa-miR-410-3p	PRKAR1A	ENSG00000108946	2	0	0	0	0	0	0	0	1	1	0
MIMAT0002870	hsa-miR-499a-5p	PRKAR1A	ENSG00000108946	2	2	0	0	1	0	0	0	0	0	0
MIMAT0002171	hsa-miR-410-3p	PRKAR2B	ENSG00000005249	2	6	0	1	0	0	0	0	0	0	0
MIMAT0002171	hsa-miR-410-3p	PRKD1	ENSG00000184304	1	2	0	1	0	0	0	0	0	0	0
MIMAT0002171	hsa-miR-410-3p	PRNP	ENSG00000171867	1	2	0	1	0	0	0	0	0	0	0
MIMAT0002171	hsa-miR-410-3p	PROX1	ENSG00000117707	2	0	1	1	0	0	0	0	0	0	0
MIMAT0002171	hsa-miR-410-3p	PRPF40A	ENSG00000196504	1	2	0	0	1	0	0	0	0	0	0
MIMAT0002870	hsa-miR-499a-5p	PRPSAP1	ENSG00000161542	1	0	1	0	1	0	0	0	0	0	0
MIMAT0002870	hsa-miR-499a-5p	PRR18	ENSG00000176381	1	0	0	1	0	0	0	0	0	0	1
MIMAT0000416	hsa-miR-1-3p	PSMA7	ENSG00000101182	0	2	0	0	0	0	3	0	0	1	0
MIMAT0002171	hsa-miR-410-3p	PSME1	ENSG00000092010	2	2	1	0	0	0	0	0	0	0	0
MIMAT0000416	hsa-miR-1-3p	PTBP1	ENSG00000011304	2	2	0	0	0	0	0	0	1	0	0
MIMAT0000416	hsa-miR-1-3p	PTBP2	ENSG00000117569	0	0	0	0	0	0	1	0	1	2	0
MIMAT0000720	hsa-miR-376c-3p	PTGES3	ENSG00000110958	0	0	0	1	1	0	0	0	0	1	0
MIMAT0002171	hsa-miR-410-3p	PTGFRN	ENSG00000134247	1	2	0	1	0	0	0	0	0	0	0
MIMAT0000458	hsa-miR-190a-5p	PTHLH	ENSG00000087494	0	0	0	1	1	0	0	0	0	0	1
MIMAT0000731	hsa-miR-378a-5p	PTK2	ENSG00000169398	1	0	0	0	1	0	0	0	1	0	0
MIMAT0002870	hsa-miR-499a-5p	PTP4A1	ENSG00000112245	0	2	0	0	1	0	0	0	1	0	0
MIMAT0000416	hsa-miR-1-3p	PTPN14	ENSG00000152104	0	4	0	0	0	0	0	1	0	1	0
MIMAT0000416	hsa-miR-1-3p	PTPRA	ENSG00000132670	1	2	0	0	0	0	0	0	0	1	0
MIMAT0000416	hsa-miR-1-3p	PTPRF	ENSG00000142949	0	0	0	1	0	0	1	0	0	1	0
MIMAT0002171	hsa-miR-410-3p	PTPRG	ENSG00000144724	1	2	0	1	0	0	0	0	0	0	0
MIMAT0000458	hsa-miR-190a-5p	PTPRS	ENSG00000105426	2	2	0	0	0	0	0	0	1	0	0
MIMAT0000416	hsa-miR-1-3p	PTPRS	ENSG00000105426	0	2	0	0	0	0	0	0	1	1	0
MIMAT0000416	hsa-miR-1-3p	PTPRT	ENSG00000196090	1	2	0	0	0	0	0	0	1	0	0
MIMAT0002171	hsa-miR-410-3p	PURA	ENSG00000185129	1	2	0	1	0	0	0	0	0	0	0
MIMAT0002870	hsa-miR-499a-5p	PURB	ENSG00000146676	1	2	0	0	0	0	0	1	0	0	0
MIMAT0000416	hsa-miR-1-3p	PWP1	ENSG00000136045	0	2	0	0	0	0	1	0	0	1	0
MIMAT0000416	hsa-miR-1-3p	QKI	ENSG00000112531	0	2	0	0	0	0	0	3	0	2	0
MIMAT0002171	hsa-miR-410-3p	QKI	ENSG00000112531	0	2	0	1	0	0	0	3	0	0	0
MIMAT0002870	hsa-miR-499a-5p	QKI	ENSG00000112531	0	6	0	0	0	0	0	3	1	0	0
MIMAT0002814	hsa-miR-432-5p	QSER1	ENSG00000060749	2	0	0	1	1	0	0	0	0	0	0
MIMAT0000416	hsa-miR-1-3p	RAB11FIP2	ENSG00000107560	0	0	0	0	0	1	1	0	0	1	0
MIMAT0002171	hsa-miR-410-3p	RAB18	ENSG00000099246	2	2	0	2	0	0	0	0	0	0	0
MIMAT0000416	hsa-miR-1-3p	RAB18	ENSG00000099246	0	0	0	2	0	0	0	0	1	2	0
MIMAT0002171	hsa-miR-410-3p	RAB1A	ENSG00000138069	1	2	0	1	0	0	0	0	0	0	0
MIMAT0002870	hsa-miR-499a-5p	RAB21	ENSG00000080371	2	2	0	0	0	0	0	0	0	1	0
MIMAT0002171	hsa-miR-410-3p	RAB30	ENSG00000137502	1	0	0	2	1	0	0	0	0	0	0
MIMAT0000416	hsa-miR-1-3p	RAB3B	ENSG00000169213	0	2	0	0	0	0	0	1	0	1	0
MIMAT0000416	hsa-miR-1-3p	RAB43	ENSG00000172780	1	2	0	0	0	0	0	0	0	0	1
MIMAT0002171	hsa-miR-410-3p	RAB6A	ENSG00000175582	1	4	0	2	0	0	0	0	0	0	0
MIMAT0000416	hsa-miR-1-3p	RABL2A	ENSG00000144134	0	0	0	0	0	1	1	0	0	1	0
MIMAT0000416	hsa-miR-1-3p	RABL2B	ENSG00000079974	0	0	0	0	0	2	1	0	0	1	0
MIMAT0000416	hsa-miR-1-3p	RAD54B	ENSG00000197275	0	0	1	0	1	0	0	0	0	1	0
MIMAT0002171	hsa-miR-410-3p	RAI14	ENSG00000039560	2	4	0	1	0	0	0	0	0	0	0
MIMAT0002171	hsa-miR-410-3p	RALYL	ENSG00000184672	1	2	0	2	0	0	0	0	0	0	0
MIMAT0000416	hsa-miR-1-3p	RAP1A	ENSG00000116473	2	2	0	0	0	0	0	0	0	2	0
MIMAT0000416	hsa-miR-1-3p	RAP1B	ENSG00000127314	2	2	0	0	0	0	0	0	1	0	0
MIMAT0002171	hsa-miR-410-3p	RAPGEF6	ENSG00000158987	1	2	0	0	1	0	0	0	0	0	0
MIMAT0000416	hsa-miR-1-3p	RARRES1	ENSG00000118849	0	0	1	0	0	0	0	0	1	1	0
MIMAT0002814	hsa-miR-432-5p	RASGRF1	ENSG00000058335	2	0	0	1	0	0	0	0	1	0	0
MIMAT0000416	hsa-miR-1-3p	RASSF8	ENSG00000123094	2	2	0	0	0	0	0	0	0	1	0
MIMAT0000720	hsa-miR-376c-3p	RAVER2	ENSG00000162437	1	0	0	0	1	0	0	0	0	0	1
MIMAT0000458	hsa-miR-190a-5p	RBL2	ENSG00000103479	0	0	0	1	2	0	0	0	1	0	0
MIMAT0002171	hsa-miR-410-3p	RBM7	ENSG00000076053	2	0	0	1	0	0	1	0	0	0	0
MIMAT0000416	hsa-miR-1-3p	RBMXL1	ENSG00000213516	0	2	0	0	0	0	0	0	1	1	0
MIMAT0002171	hsa-miR-410-3p	RC3H2	ENSG00000056586	2	0	0	2	1	0	0	0	0	0	0
MIMAT0000720	hsa-miR-376c-3p	RCOR3	ENSG00000117625	2	0	0	1	0	0	0	0	1	0	0
MIMAT0002171	hsa-miR-410-3p	RDX	ENSG00000137710	1	2	0	1	0	0	0	0	0	0	0
MIMAT0002171	hsa-miR-410-3p	RECK	ENSG00000122707	2	2	0	0	0	0	1	0	0	0	0
MIMAT0002171	hsa-miR-410-3p	REST	ENSG00000084093	2	6	0	0	0	0	1	0	0	0	0
MIMAT0002171	hsa-miR-410-3p	RFK	ENSG00000135002	1	4	0	0	1	0	0	0	0	0	0
MIMAT0000416	hsa-miR-1-3p	RFWD3	ENSG00000168411	1	0	0	0	1	0	0	0	0	1	0
MIMAT0002171	hsa-miR-410-3p	RFX3	ENSG00000080298	2	0	2	0	1	0	0	0	0	0	0
MIMAT0000720	hsa-miR-376c-3p	RFX6	ENSG00000185002	1	0	0	1	1	0	0	0	0	0	0
MIMAT0002870	hsa-miR-499a-5p	RFX7	ENSG00000181827	1	2	0	0	0	0	0	1	0	0	0
MIMAT0000458	hsa-miR-190a-5p	RGL1	ENSG00000143344	1	0	0	1	0	0	0	0	0	1	0
MIMAT0002171	hsa-miR-410-3p	RGMB	ENSG00000174136	1	0	0	0	1	0	2	0	0	0	0
MIMAT0002171	hsa-miR-410-3p	RGS16	ENSG00000143333	1	2	0	1	0	0	0	0	0	0	0
MIMAT0002814	hsa-miR-432-5p	RGS7BP	ENSG00000186479	1	0	0	0	1	0	0	0	0	1	0
MIMAT0002171	hsa-miR-410-3p	RHOB	ENSG00000143878	1	2	0	1	0	0	0	0	0	0	0
MIMAT0000720	hsa-miR-376c-3p	RHOT1	ENSG00000126858	2	0	0	2	0	0	0	0	0	1	0
MIMAT0000416	hsa-miR-1-3p	RHOT1	ENSG00000126858	2	0	0	0	0	0	0	0	1	1	0
MIMAT0000416	hsa-miR-1-3p	RIMS2	ENSG00000176406	1	0	0	0	0	0	1	0	0	1	0
MIMAT0002171	hsa-miR-410-3p	RNF182	ENSG00000180537	1	2	0	1	0	0	0	0	0	0	0
MIMAT0002171	hsa-miR-410-3p	RNF41	ENSG00000181852	1	4	0	0	0	0	0	0	1	0	0
MIMAT0000416	hsa-miR-1-3p	RNF44	ENSG00000146083	1	4	0	0	0	0	0	0	0	1	0
MIMAT0000731	hsa-miR-378a-5p	RNGTT	ENSG00000111880	0	0	1	1	0	0	0	0	0	1	0
MIMAT0000731	hsa-miR-378a-5p	ROBO2	ENSG00000185008	1	0	0	1	1	0	0	0	0	0	0
MIMAT0002171	hsa-miR-410-3p	RORA	ENSG00000069667	2	6	0	0	1	0	0	0	0	0	0
MIMAT0000416	hsa-miR-1-3p	RPE	ENSG00000197713	1	2	0	0	0	0	0	0	0	2	0
MIMAT0000720	hsa-miR-376c-3p	RPS6KB1	ENSG00000108443	2	0	0	0	0	0	0	0	1	1	0
MIMAT0002171	hsa-miR-410-3p	RREB1	ENSG00000124782	2	2	0	0	0	0	1	0	0	0	0
MIMAT0000416	hsa-miR-1-3p	RSBN1	ENSG00000081019	2	2	0	1	0	0	0	0	0	0	0
MIMAT0002171	hsa-miR-410-3p	RSBN1	ENSG00000081019	2	2	0	0	0	0	1	0	0	0	0
MIMAT0002171	hsa-miR-410-3p	RSF1	ENSG00000048649	2	2	0	0	0	0	1	0	0	0	0
MIMAT0000416	hsa-miR-1-3p	RTKN2	ENSG00000182010	0	2	0	1	0	0	0	0	0	1	0
MIMAT0000731	hsa-miR-378a-5p	RTN2	ENSG00000125744	2	0	1	0	0	0	1	0	0	0	0
MIMAT0000416	hsa-miR-1-3p	RTN3	ENSG00000133318	1	2	0	0	0	0	0	0	0	1	0
MIMAT0002171	hsa-miR-410-3p	RTN4	ENSG00000115310	2	2	0	1	0	0	0	0	0	0	0
MIMAT0000416	hsa-miR-1-3p	RTN4IP1	ENSG00000130347	1	0	0	0	1	0	0	0	0	1	0
MIMAT0002171	hsa-miR-410-3p	RUFY3	ENSG00000018189	2	0	0	1	1	0	0	0	0	0	0
MIMAT0002171	hsa-miR-410-3p	SACS	ENSG00000151835	1	2	0	2	0	0	0	0	0	0	0
MIMAT0000416	hsa-miR-1-3p	SALL2	ENSG00000165821	0	0	0	2	0	0	1	0	0	1	0
MIMAT0002870	hsa-miR-499a-5p	SAMD8	ENSG00000156671	1	0	0	0	2	0	0	2	0	0	0
MIMAT0000416	hsa-miR-1-3p	SAT1	ENSG00000130066	1	2	0	0	0	0	0	0	0	2	0
MIMAT0000416	hsa-miR-1-3p	SATB2	ENSG00000119042	0	2	0	0	0	0	0	0	1	1	0
MIMAT0002171	hsa-miR-410-3p	SAV1	ENSG00000151748	1	2	0	1	0	0	0	0	0	0	0
MIMAT0000458	hsa-miR-190a-5p	SCAF11	ENSG00000139218	0	0	1	1	0	0	0	0	0	1	0
MIMAT0000416	hsa-miR-1-3p	SCD	ENSG00000099194	2	2	0	0	0	0	0	0	0	2	0
MIMAT0002171	hsa-miR-410-3p	SCN9A	ENSG00000169432	1	2	0	0	0	0	0	0	1	0	0
MIMAT0002870	hsa-miR-499a-5p	SCRN1	ENSG00000136193	1	2	0	0	0	0	0	1	0	0	0
MIMAT0002870	hsa-miR-499a-5p	SDC2	ENSG00000169439	1	2	0	1	0	0	0	0	0	0	0
MIMAT0000720	hsa-miR-376c-3p	SDC2	ENSG00000169439	1	0	0	1	0	0	0	0	0	0	1
MIMAT0000416	hsa-miR-1-3p	SDC4	ENSG00000124145	0	0	0	0	0	1	2	0	0	2	0
MIMAT0000458	hsa-miR-190a-5p	SEC23A	ENSG00000100934	2	0	0	1	0	0	0	0	0	1	0
MIMAT0002870	hsa-miR-499a-5p	SECISBP2L	ENSG00000138593	1	2	0	0	1	0	0	0	0	0	0
MIMAT0002870	hsa-miR-499a-5p	SEH1L	ENSG00000085415	2	0	0	2	1	0	0	0	0	0	0
MIMAT0002814	hsa-miR-432-5p	SEL1L2	ENSG00000101251	2	0	1	1	0	0	0	0	0	0	0
MIMAT0000720	hsa-miR-376c-3p	SENP1	ENSG00000079387	2	0	0	1	1	0	0	0	0	0	0
MIMAT0000416	hsa-miR-1-3p	SERPINB5	ENSG00000206075	0	0	0	0	0	1	2	0	0	2	0
MIMAT0000416	hsa-miR-1-3p	SETD5	ENSG00000168137	1	2	0	0	0	0	0	0	0	1	0
MIMAT0000416	hsa-miR-1-3p	SFXN1	ENSG00000164466	0	2	0	0	0	0	2	0	0	2	0
MIMAT0000452	hsa-miR-154-5p	SGMS1	ENSG00000198964	1	0	0	0	1	0	0	0	1	0	0
MIMAT0002171	hsa-miR-410-3p	SGPP1	ENSG00000126821	2	2	0	0	1	0	0	0	0	0	0
MIMAT0000416	hsa-miR-1-3p	SH2D4A	ENSG00000104611	0	0	0	0	0	1	1	0	0	1	0
MIMAT0000416	hsa-miR-1-3p	SH3BGRL	ENSG00000131171	0	0	0	3	0	0	0	0	0	1	1
MIMAT0000416	hsa-miR-1-3p	SH3GL1	ENSG00000141985	1	4	0	0	0	0	0	0	0	1	0
MIMAT0002870	hsa-miR-499a-5p	SH3KBP1	ENSG00000147010	1	2	0	1	0	0	0	0	0	0	0
MIMAT0000458	hsa-miR-190a-5p	SHANK2	ENSG00000162105	1	2	0	0	1	0	0	0	0	0	0
MIMAT0002870	hsa-miR-499a-5p	SHISA6	ENSG00000188803	1	2	0	1	0	0	0	0	0	0	0
MIMAT0000416	hsa-miR-1-3p	SHPRH	ENSG00000146414	1	0	1	0	0	0	0	0	0	1	0
MIMAT0000731	hsa-miR-378a-5p	SIAH2	ENSG00000181788	1	0	0	0	0	0	1	0	0	1	0
MIMAT0000416	hsa-miR-1-3p	SKIDA1	ENSG00000180592	1	2	0	1	0	0	0	0	0	0	0
MIMAT0002171	hsa-miR-410-3p	SLC11A2	ENSG00000110911	2	2	0	2	0	0	0	0	0	0	0
MIMAT0000416	hsa-miR-1-3p	SLC15A2	ENSG00000163406	1	0	0	1	0	0	0	0	0	0	1
MIMAT0000416	hsa-miR-1-3p	SLC16A9	ENSG00000165449	0	0	0	1	0	0	2	0	0	1	0
MIMAT0000720	hsa-miR-376c-3p	SLC17A5	ENSG00000119899	2	0	0	0	1	0	0	0	0	1	0
MIMAT0002870	hsa-miR-499a-5p	SLC17A6	ENSG00000091664	2	2	0	0	0	0	0	0	1	0	0
MIMAT0000416	hsa-miR-1-3p	SLC25A1	ENSG00000100075	0	2	0	0	0	0	2	0	0	2	0
MIMAT0002870	hsa-miR-499a-5p	SLC25A12	ENSG00000115840	0	0	0	1	0	0	1	0	1	0	0
MIMAT0000416	hsa-miR-1-3p	SLC25A19	ENSG00000125454	0	0	0	0	0	0	1	0	0	1	1
MIMAT0002171	hsa-miR-410-3p	SLC25A25	ENSG00000148339	1	2	0	1	0	0	0	0	0	0	0
MIMAT0000458	hsa-miR-190a-5p	SLC25A5	ENSG00000005022	2	0	1	1	0	0	0	0	0	0	0
MIMAT0000458	hsa-miR-190a-5p	SLC26A3	ENSG00000091138	2	0	1	1	0	0	0	0	0	0	0
MIMAT0000416	hsa-miR-1-3p	SLC2A13	ENSG00000151229	1	2	0	0	0	0	0	0	0	1	0
MIMAT0000416	hsa-miR-1-3p	SLC30A9	ENSG00000014824	0	2	0	0	0	0	0	0	0	1	1
MIMAT0000416	hsa-miR-1-3p	SLC33A1	ENSG00000169359	0	0	1	0	0	0	0	0	1	1	0
MIMAT0002171	hsa-miR-410-3p	SLC34A2	ENSG00000157765	0	2	0	1	1	0	0	0	0	0	0
MIMAT0000416	hsa-miR-1-3p	SLC35B4	ENSG00000205060	1	2	0	0	0	0	0	0	0	1	0
MIMAT0000731	hsa-miR-378a-5p	SLC35E3	ENSG00000175782	1	0	1	0	0	0	1	0	0	0	0
MIMAT0000416	hsa-miR-1-3p	SLC35F1	ENSG00000196376	1	2	0	2	0	0	0	0	0	0	0
MIMAT0000458	hsa-miR-190a-5p	SLC35F5	ENSG00000115084	2	0	0	1	0	0	0	0	0	1	0
MIMAT0002171	hsa-miR-410-3p	SLC35G2	ENSG00000168917	1	2	0	1	0	0	0	0	0	0	0
MIMAT0002171	hsa-miR-410-3p	SLC36A3	ENSG00000186334	1	2	0	1	0	0	0	0	0	0	0
MIMAT0000416	hsa-miR-1-3p	SLC37A3	ENSG00000157800	0	2	0	0	1	0	0	0	0	1	0
MIMAT0002171	hsa-miR-410-3p	SLC38A11	ENSG00000169507	1	0	1	0	1	0	0	0	0	0	0
MIMAT0000720	hsa-miR-376c-3p	SLC38A2	ENSG00000134294	1	0	0	1	0	0	0	0	0	1	0
MIMAT0002171	hsa-miR-410-3p	SLC38A4	ENSG00000139209	1	4	0	1	0	0	0	0	0	0	0
MIMAT0002171	hsa-miR-410-3p	SLC39A14	ENSG00000104635	2	2	1	0	0	0	0	0	0	0	0
MIMAT0000416	hsa-miR-1-3p	SLC39A9	ENSG00000029364	0	2	0	0	1	0	0	0	0	1	0
MIMAT0002870	hsa-miR-499a-5p	SLC41A1	ENSG00000133065	1	2	0	0	0	0	0	0	1	0	0
MIMAT0002870	hsa-miR-499a-5p	SLC44A1	ENSG00000070214	2	2	0	0	0	0	0	0	1	0	0
MIMAT0000416	hsa-miR-1-3p	SLC44A2	ENSG00000129353	1	2	0	0	0	0	0	0	0	1	0
MIMAT0000416	hsa-miR-1-3p	SLC5A3	ENSG00000198743	1	2	0	0	0	0	0	0	0	1	0
MIMAT0000416	hsa-miR-1-3p	SLC7A11	ENSG00000151012	1	4	0	0	0	0	0	0	0	2	0
MIMAT0002171	hsa-miR-410-3p	SLC7A2	ENSG00000003989	2	4	0	0	0	0	1	0	0	0	0
MIMAT0002814	hsa-miR-432-5p	SLC8A1	ENSG00000183023	1	0	0	0	0	0	0	0	1	1	0
MIMAT0000416	hsa-miR-1-3p	SLC8A2	ENSG00000118160	2	2	0	0	0	0	0	0	1	0	0
MIMAT0002870	hsa-miR-499a-5p	SLC9C1	ENSG00000172139	0	0	1	1	1	0	0	0	0	0	0
MIMAT0000416	hsa-miR-1-3p	SMAD4	ENSG00000141646	1	2	0	0	0	0	0	0	0	1	0
MIMAT0000720	hsa-miR-376c-3p	SMARCA1	ENSG00000102038	2	0	0	2	0	0	0	0	0	1	0
MIMAT0002171	hsa-miR-410-3p	SMARCA1	ENSG00000102038	2	2	0	0	1	0	0	0	0	0	0
MIMAT0002171	hsa-miR-410-3p	SMC5	ENSG00000198887	1	4	0	1	0	0	0	0	0	0	0
MIMAT0000416	hsa-miR-1-3p	SMG7	ENSG00000116698	2	2	0	0	0	0	0	0	0	1	0
MIMAT0002870	hsa-miR-499a-5p	SMIM15	ENSG00000188725	1	0	0	0	1	0	0	0	0	0	1
MIMAT0002171	hsa-miR-410-3p	SMPX	ENSG00000091482	2	0	0	0	1	0	0	0	1	0	0
MIMAT0000731	hsa-miR-378a-5p	SNX22	ENSG00000157734	1	0	1	0	0	0	0	0	0	1	0
MIMAT0002814	hsa-miR-432-5p	SOCS5	ENSG00000171150	1	0	0	1	0	0	0	0	0	1	0
MIMAT0002171	hsa-miR-410-3p	SOCS5	ENSG00000171150	1	2	0	1	0	0	0	0	0	0	0
MIMAT0002870	hsa-miR-499a-5p	SOCS6	ENSG00000170677	1	2	0	0	0	0	0	0	1	0	0
MIMAT0002171	hsa-miR-410-3p	SOS1	ENSG00000115904	2	4	0	1	0	0	0	0	0	0	0
MIMAT0002171	hsa-miR-410-3p	SOWAHA	ENSG00000198944	1	4	0	1	0	0	0	0	0	0	0
MIMAT0000416	hsa-miR-1-3p	SP1	ENSG00000185591	0	2	0	0	0	0	1	0	0	2	0
MIMAT0000416	hsa-miR-1-3p	SP2	ENSG00000167182	1	2	0	0	1	0	0	0	0	0	0
MIMAT0000720	hsa-miR-376c-3p	SP4	ENSG00000105866	2	0	0	0	1	0	3	0	0	0	0
MIMAT0000720	hsa-miR-376c-3p	SPIN1	ENSG00000106723	0	0	0	1	0	0	0	0	1	1	0
MIMAT0002171	hsa-miR-410-3p	SPRED1	ENSG00000166068	1	8	0	0	1	0	0	0	0	0	0
MIMAT0002171	hsa-miR-410-3p	SPRY3	ENSG00000168939	1	4	0	2	0	0	0	0	0	0	0
MIMAT0002870	hsa-miR-499a-5p	SPTSSB	ENSG00000196542	1	2	0	1	0	0	0	0	0	0	0
MIMAT0000416	hsa-miR-1-3p	SREK1	ENSG00000153914	0	0	0	0	0	0	1	0	1	1	0
MIMAT0000452	hsa-miR-154-5p	SRPK1	ENSG00000096063	2	0	0	1	0	0	0	0	0	0	1
MIMAT0000416	hsa-miR-1-3p	SRPK2	ENSG00000135250	1	4	0	0	0	0	0	0	0	1	0
MIMAT0000416	hsa-miR-1-3p	SRSF3	ENSG00000112081	2	2	0	1	0	0	0	0	0	0	0
MIMAT0002870	hsa-miR-499a-5p	SRSF4	ENSG00000116350	0	2	0	2	0	0	0	0	0	0	1
MIMAT0000416	hsa-miR-1-3p	SRSF7	ENSG00000115875	2	0	0	0	0	0	1	0	0	2	0
MIMAT0000416	hsa-miR-1-3p	SRSF9	ENSG00000111786	2	2	1	0	0	0	0	0	0	0	0
MIMAT0002171	hsa-miR-410-3p	STAG2	ENSG00000101972	2	4	0	1	0	0	0	0	0	0	0
MIMAT0002171	hsa-miR-410-3p	STARD13	ENSG00000133121	1	2	0	0	2	0	0	0	0	0	0
MIMAT0002171	hsa-miR-410-3p	STIM2	ENSG00000109689	2	2	0	3	0	0	0	0	0	0	0
MIMAT0000416	hsa-miR-1-3p	STMN2	ENSG00000104435	2	2	0	0	1	0	0	0	0	0	0
MIMAT0002814	hsa-miR-432-5p	STRADA	ENSG00000266173	1	0	1	0	0	0	0	0	1	0	0
MIMAT0000452	hsa-miR-154-5p	STYX	ENSG00000198252	1	0	0	1	0	0	0	0	0	0	1
MIMAT0000731	hsa-miR-378a-5p	SUFU	ENSG00000107882	2	0	0	0	0	2	1	0	0	0	0
MIMAT0000731	hsa-miR-378a-5p	SWSAP1	ENSG00000173928	1	0	1	0	0	0	1	0	0	0	0
MIMAT0002814	hsa-miR-432-5p	SYN1	ENSG00000008056	2	0	0	1	0	0	0	0	1	0	0
MIMAT0002171	hsa-miR-410-3p	SYNCRIP	ENSG00000135316	1	4	0	1	0	0	0	0	0	0	0
MIMAT0000458	hsa-miR-190a-5p	SYNJ1	ENSG00000159082	1	0	0	3	2	0	0	0	0	0	0
MIMAT0000416	hsa-miR-1-3p	SYNJ2	ENSG00000078269	2	2	0	0	0	0	0	0	0	1	0
MIMAT0000720	hsa-miR-376c-3p	SYNM	ENSG00000182253	1	0	0	2	1	0	0	0	0	0	0
MIMAT0002171	hsa-miR-410-3p	SYNPR	ENSG00000163630	1	2	0	4	0	0	0	0	0	0	0
MIMAT0002870	hsa-miR-499a-5p	SYT1	ENSG00000067715	2	2	0	1	0	0	0	0	0	0	0
MIMAT0002171	hsa-miR-410-3p	TANC1	ENSG00000115183	2	0	0	2	0	0	0	0	1	0	0
MIMAT0002870	hsa-miR-499a-5p	TANC1	ENSG00000115183	2	2	0	1	0	0	0	0	0	0	0
MIMAT0000416	hsa-miR-1-3p	TBCK	ENSG00000145348	1	0	0	0	1	0	0	0	0	1	0
MIMAT0000416	hsa-miR-1-3p	TBX3	ENSG00000135111	0	2	0	0	1	0	0	0	1	0	0
MIMAT0002171	hsa-miR-410-3p	TBX4	ENSG00000121075	2	0	0	1	2	0	0	0	0	0	0
MIMAT0002814	hsa-miR-432-5p	TCERG1	ENSG00000113649	2	0	0	1	0	0	0	0	1	0	0
MIMAT0002171	hsa-miR-410-3p	TCF12	ENSG00000140262	1	4	0	1	0	0	0	0	0	0	0
MIMAT0000458	hsa-miR-190a-5p	TCF3	ENSG00000071564	2	2	0	0	0	0	0	0	0	0	1
MIMAT0002171	hsa-miR-410-3p	TCF4	ENSG00000196628	1	6	0	0	0	0	0	0	1	0	0
MIMAT0000416	hsa-miR-1-3p	TDG	ENSG00000139372	1	2	0	0	0	0	0	0	0	1	0
MIMAT0002171	hsa-miR-410-3p	TENM3	ENSG00000218336	1	2	0	1	0	0	0	0	0	0	0
MIMAT0002870	hsa-miR-499a-5p	TESK2	ENSG00000070759	0	2	0	1	1	0	0	0	0	0	0
MIMAT0002171	hsa-miR-410-3p	TFAP2A	ENSG00000137203	1	2	0	4	0	0	0	0	0	0	0
MIMAT0002870	hsa-miR-499a-5p	TGFBR1	ENSG00000106799	2	2	0	0	0	0	0	0	1	0	0
MIMAT0000720	hsa-miR-376c-3p	TGFBR1	ENSG00000106799	2	0	0	0	0	0	1	0	0	1	0
MIMAT0000720	hsa-miR-376c-3p	TGFBR3	ENSG00000069702	2	0	0	1	2	0	0	0	0	0	0
MIMAT0000416	hsa-miR-1-3p	THAP12	ENSG00000137492	0	0	0	0	1	0	0	0	0	1	1
MIMAT0000416	hsa-miR-1-3p	THRB	ENSG00000151090	1	2	0	0	1	0	0	0	0	0	0
MIMAT0002814	hsa-miR-432-5p	THUMPD1	ENSG00000066654	2	0	0	0	2	0	0	0	1	0	0
MIMAT0000416	hsa-miR-1-3p	TIA1	ENSG00000116001	2	0	0	0	0	0	0	0	1	1	0
MIMAT0002171	hsa-miR-410-3p	TIAL1	ENSG00000151923	1	2	0	1	0	0	0	0	0	0	0
MIMAT0000720	hsa-miR-376c-3p	TIAM1	ENSG00000156299	1	0	0	2	0	0	0	0	1	0	0
MIMAT0000416	hsa-miR-1-3p	TKT	ENSG00000163931	0	2	0	0	0	0	2	0	0	1	0
MIMAT0000416	hsa-miR-1-3p	TLK1	ENSG00000198586	1	0	0	0	0	0	0	0	1	2	0
MIMAT0000720	hsa-miR-376c-3p	TM2D3	ENSG00000184277	1	0	0	1	0	0	0	0	0	1	0
MIMAT0000416	hsa-miR-1-3p	TM4SF1	ENSG00000169908	1	0	0	0	0	0	1	0	0	1	0
MIMAT0002171	hsa-miR-410-3p	TMEFF2	ENSG00000144339	0	2	0	1	0	0	0	0	0	0	1
MIMAT0002870	hsa-miR-499a-5p	TMEM100	ENSG00000166292	1	0	0	0	1	0	0	0	0	1	0
MIMAT0002171	hsa-miR-410-3p	TMEM106B	ENSG00000106460	2	6	0	0	2	0	0	0	0	0	0
MIMAT0002171	hsa-miR-410-3p	TMEM108	ENSG00000144868	0	2	0	1	2	0	0	0	0	0	0
MIMAT0000720	hsa-miR-376c-3p	TMEM135	ENSG00000166575	1	0	0	1	1	0	0	0	0	0	0
MIMAT0002814	hsa-miR-432-5p	TMEM145	ENSG00000167619	1	0	1	0	0	0	0	0	1	0	0
MIMAT0002171	hsa-miR-410-3p	TMEM14A	ENSG00000096092	2	2	1	0	0	0	0	0	0	0	0
MIMAT0000731	hsa-miR-378a-5p	TMEM154	ENSG00000170006	1	0	0	0	1	0	1	0	0	0	0
MIMAT0002870	hsa-miR-499a-5p	TMEM178B	ENSG00000261115	0	2	0	0	0	0	1	1	0	0	0
MIMAT0002171	hsa-miR-410-3p	TMEM245	ENSG00000106771	2	2	0	1	0	0	0	0	0	0	0
MIMAT0000720	hsa-miR-376c-3p	TMEM252	ENSG00000181778	1	0	1	0	1	0	0	0	0	0	0
MIMAT0000720	hsa-miR-376c-3p	TMEM255A	ENSG00000125355	2	0	0	2	0	0	0	0	0	0	1
MIMAT0002814	hsa-miR-432-5p	TMEM260	ENSG00000070269	2	0	0	1	0	0	0	0	1	0	0
MIMAT0002171	hsa-miR-410-3p	TMEM30A	ENSG00000112697	2	6	0	1	0	0	0	0	0	0	0
MIMAT0002171	hsa-miR-410-3p	TMEM38B	ENSG00000095209	2	6	0	2	0	0	0	0	0	0	0
MIMAT0002171	hsa-miR-410-3p	TMEM39A	ENSG00000176142	1	2	0	1	0	0	0	0	0	0	0
MIMAT0002870	hsa-miR-499a-5p	TMEM47	ENSG00000147027	1	2	0	0	0	0	0	0	1	0	0
MIMAT0000720	hsa-miR-376c-3p	TMEM60	ENSG00000135211	1	0	1	1	0	0	0	0	0	0	0
MIMAT0000731	hsa-miR-378a-5p	TMOD2	ENSG00000128872	2	0	0	0	1	0	1	0	0	0	0
MIMAT0002814	hsa-miR-432-5p	TMPO	ENSG00000120802	2	0	0	2	0	0	0	0	1	0	0
MIMAT0002171	hsa-miR-410-3p	TMTC1	ENSG00000133687	1	2	0	0	1	0	0	0	0	0	0
MIMAT0000416	hsa-miR-1-3p	TMX1	ENSG00000139921	0	2	0	0	0	0	1	0	0	1	0
MIMAT0000416	hsa-miR-1-3p	TNC	ENSG00000041982	0	0	1	0	0	0	0	0	1	1	0
MIMAT0002870	hsa-miR-499a-5p	TNFAIP8L3	ENSG00000183578	1	0	0	1	1	0	0	0	0	0	0
MIMAT0002171	hsa-miR-410-3p	TNFRSF11B	ENSG00000164761	1	2	0	0	0	0	0	0	0	1	0
MIMAT0002171	hsa-miR-410-3p	TNKS	ENSG00000173273	1	2	0	0	0	0	0	0	1	0	0
MIMAT0002870	hsa-miR-499a-5p	TNPO1	ENSG00000083312	2	0	0	0	0	0	0	1	1	0	0
MIMAT0000416	hsa-miR-1-3p	TNRC6B	ENSG00000100354	2	2	0	0	0	0	0	1	0	0	0
MIMAT0002171	hsa-miR-410-3p	TNS1	ENSG00000079308	2	2	0	0	0	0	0	0	1	0	0
MIMAT0000416	hsa-miR-1-3p	TNS4	ENSG00000131746	0	0	0	0	0	1	1	0	0	2	0
MIMAT0000416	hsa-miR-1-3p	TOX	ENSG00000198846	1	2	0	0	0	0	0	0	0	1	0
MIMAT0000458	hsa-miR-190a-5p	TOX3	ENSG00000103460	2	2	0	1	0	0	0	0	0	0	0
MIMAT0000458	hsa-miR-190a-5p	TP53INP1	ENSG00000164938	1	0	0	1	0	0	0	0	0	0	1
MIMAT0002814	hsa-miR-432-5p	TP53TG3	ENSG00000183632	1	0	0	3	1	0	0	0	0	0	0
MIMAT0000458	hsa-miR-190a-5p	TRA2B	ENSG00000136527	1	0	0	1	0	0	1	0	0	0	0
MIMAT0002870	hsa-miR-499a-5p	TRAM1	ENSG00000067167	2	2	0	1	0	0	0	0	0	0	0
MIMAT0000458	hsa-miR-190a-5p	TRAM1	ENSG00000067167	2	0	0	1	0	0	0	0	0	1	0
MIMAT0000416	hsa-miR-1-3p	TRANK1	ENSG00000168016	1	2	0	2	0	0	0	0	0	0	0
MIMAT0002171	hsa-miR-410-3p	TRERF1	ENSG00000124496	2	4	0	2	0	0	0	0	0	0	0
MIMAT0002171	hsa-miR-410-3p	TRIM23	ENSG00000113595	2	0	0	3	3	0	0	0	0	0	0
MIMAT0002171	hsa-miR-410-3p	TRIM4	ENSG00000146833	1	0	0	1	0	0	1	0	0	0	0
MIMAT0002171	hsa-miR-410-3p	TRIM51	ENSG00000124900	2	2	1	0	0	0	0	0	0	0	0
MIMAT0002171	hsa-miR-410-3p	TRIM9	ENSG00000100505	2	4	0	1	0	0	0	0	0	0	0
MIMAT0000416	hsa-miR-1-3p	TRIO	ENSG00000038382	2	2	0	0	0	0	0	0	0	1	0
MIMAT0000731	hsa-miR-378a-5p	TRIP11	ENSG00000100815	2	0	0	0	0	0	1	0	0	1	0
MIMAT0000416	hsa-miR-1-3p	TSHR	ENSG00000165409	1	0	0	0	0	0	1	0	0	1	0
MIMAT0002171	hsa-miR-410-3p	TSHZ1	ENSG00000179981	1	2	0	1	0	0	0	0	0	0	0
MIMAT0000458	hsa-miR-190a-5p	TSHZ1	ENSG00000179981	0	2	0	1	0	0	0	0	1	0	0
MIMAT0002870	hsa-miR-499a-5p	TSPAN6	ENSG00000000003	2	0	0	1	0	0	0	0	1	0	0
MIMAT0000416	hsa-miR-1-3p	TSPYL4	ENSG00000187189	1	2	0	0	0	0	0	0	0	2	0
MIMAT0002171	hsa-miR-410-3p	TTC14	ENSG00000163728	1	2	0	0	0	0	0	0	1	0	0
MIMAT0002171	hsa-miR-410-3p	TTPA	ENSG00000137561	1	2	0	1	0	0	0	0	0	0	0
MIMAT0000416	hsa-miR-1-3p	TTR	ENSG00000118271	2	0	0	1	0	0	0	0	0	0	1
MIMAT0002171	hsa-miR-410-3p	TTYH3	ENSG00000136295	1	0	0	0	1	0	1	0	0	0	0
MIMAT0002814	hsa-miR-432-5p	TUBB	ENSG00000196230	1	0	0	0	1	0	1	0	0	0	0
MIMAT0000731	hsa-miR-378a-5p	TUBGCP4	ENSG00000137822	1	0	1	0	1	0	0	0	0	0	0
MIMAT0000720	hsa-miR-376c-3p	TVP23C	ENSG00000175106	1	0	0	1	0	0	1	0	0	0	0
MIMAT0002870	hsa-miR-499a-5p	TXLNB	ENSG00000164440	1	0	2	0	0	0	0	0	1	0	0
MIMAT0002870	hsa-miR-499a-5p	UBE2E1	ENSG00000170142	1	2	0	1	0	0	0	0	0	0	0
MIMAT0002870	hsa-miR-499a-5p	UBE2V1	ENSG00000244687	0	2	0	0	2	0	0	0	0	0	1
MIMAT0000731	hsa-miR-378a-5p	UBE2W	ENSG00000104343	2	0	0	1	0	0	0	0	1	0	0
MIMAT0002814	hsa-miR-432-5p	UBE3A	ENSG00000114062	0	0	0	2	0	0	0	0	1	1	0
MIMAT0000731	hsa-miR-378a-5p	UBN2	ENSG00000157741	1	0	0	0	1	0	2	0	0	0	0
MIMAT0000416	hsa-miR-1-3p	UBQLN1	ENSG00000135018	1	2	0	0	0	0	0	0	0	1	0
MIMAT0002171	hsa-miR-410-3p	UBR3	ENSG00000144357	1	2	0	2	0	0	0	0	0	0	0
MIMAT0002870	hsa-miR-499a-5p	UBXN7	ENSG00000163960	1	0	0	1	0	0	0	0	0	1	0
MIMAT0002171	hsa-miR-410-3p	UFM1	ENSG00000120686	2	0	0	1	2	0	0	0	0	0	0
MIMAT0002171	hsa-miR-410-3p	UHMK1	ENSG00000152332	1	4	0	0	0	0	1	0	0	0	0
MIMAT0002814	hsa-miR-432-5p	UNC13A	ENSG00000130477	1	0	0	0	0	0	1	0	0	1	0
MIMAT0002814	hsa-miR-432-5p	USP2	ENSG00000036672	2	0	0	1	0	0	0	0	1	0	0
MIMAT0002171	hsa-miR-410-3p	USP33	ENSG00000077254	2	2	1	0	0	0	0	0	0	0	0
MIMAT0002171	hsa-miR-410-3p	USP48	ENSG00000090686	2	4	0	1	0	0	0	0	0	0	0
MIMAT0002814	hsa-miR-432-5p	UTRN	ENSG00000152818	1	0	0	1	0	0	0	0	2	0	0
MIMAT0000720	hsa-miR-376c-3p	UTS2	ENSG00000049247	0	0	1	1	0	0	0	0	1	0	0
MIMAT0000731	hsa-miR-378a-5p	VANGL2	ENSG00000162738	0	0	0	1	1	0	0	0	1	0	0
MIMAT0000416	hsa-miR-1-3p	VASP	ENSG00000125753	0	2	0	0	0	0	1	0	0	1	0
MIMAT0002171	hsa-miR-410-3p	VAT1L	ENSG00000171724	1	2	0	1	0	0	0	0	0	0	0
MIMAT0002171	hsa-miR-410-3p	VCL	ENSG00000035403	2	2	0	2	0	0	0	0	0	0	0
MIMAT0000416	hsa-miR-1-3p	VEGFA	ENSG00000112715	0	2	0	0	0	0	3	0	0	2	0
MIMAT0002171	hsa-miR-410-3p	VGLL3	ENSG00000206538	1	6	0	0	1	0	0	0	0	0	0
MIMAT0000416	hsa-miR-1-3p	VMP1	ENSG00000062716	2	2	0	0	0	0	0	0	1	0	0
MIMAT0002870	hsa-miR-499a-5p	VPS13A	ENSG00000197969	0	2	0	1	1	0	0	0	0	0	0
MIMAT0002171	hsa-miR-410-3p	VPS13C	ENSG00000129003	1	4	0	0	1	0	0	0	0	0	0
MIMAT0000452	hsa-miR-154-5p	VPS4B	ENSG00000119541	0	0	0	1	1	0	0	0	0	0	1
MIMAT0000452	hsa-miR-154-5p	VSIG1	ENSG00000101842	2	0	0	2	1	0	0	0	0	0	0
MIMAT0000452	hsa-miR-154-5p	WAC	ENSG00000095787	2	0	0	2	0	0	2	0	0	0	0
MIMAT0000416	hsa-miR-1-3p	WASF2	ENSG00000158195	1	0	0	0	0	0	1	0	0	2	0
MIMAT0000416	hsa-miR-1-3p	WASL	ENSG00000106299	2	2	0	0	0	0	0	0	0	2	0
MIMAT0000416	hsa-miR-1-3p	WBP1L	ENSG00000166272	1	4	0	0	1	0	0	0	0	0	0
MIMAT0000416	hsa-miR-1-3p	WBP2	ENSG00000132471	0	4	0	0	0	0	1	0	0	2	0
MIMAT0000731	hsa-miR-378a-5p	WBP2NL	ENSG00000183066	1	0	1	3	0	0	0	0	0	0	0
MIMAT0000731	hsa-miR-378a-5p	WDR31	ENSG00000148225	1	0	0	1	0	0	1	0	0	0	0
MIMAT0002171	hsa-miR-410-3p	WDR43	ENSG00000163811	1	2	0	1	0	0	0	0	0	0	0
MIMAT0000458	hsa-miR-190a-5p	WDR44	ENSG00000131725	1	0	0	2	1	0	0	0	0	0	0
MIMAT0002870	hsa-miR-499a-5p	WDR82	ENSG00000164091	1	0	0	0	0	0	0	0	1	0	1
MIMAT0000416	hsa-miR-1-3p	WIPI2	ENSG00000157954	0	2	0	0	0	0	0	0	1	1	0
MIMAT0002171	hsa-miR-410-3p	WNT16	ENSG00000002745	2	6	0	1	0	0	0	0	0	0	0
MIMAT0000720	hsa-miR-376c-3p	WNT3	ENSG00000108379	2	0	0	0	1	0	0	0	0	0	1
MIMAT0002171	hsa-miR-410-3p	WNT7B	ENSG00000188064	1	2	0	1	0	0	0	0	0	0	0
MIMAT0000458	hsa-miR-190a-5p	WSB1	ENSG00000109046	2	0	0	2	1	0	0	0	0	0	0
MIMAT0002870	hsa-miR-499a-5p	WTAP	ENSG00000146457	1	2	0	2	0	0	0	0	0	0	0
MIMAT0000458	hsa-miR-190a-5p	XPO1	ENSG00000082898	2	2	0	0	1	0	0	0	0	0	0
MIMAT0002171	hsa-miR-410-3p	XPO7	ENSG00000130227	1	2	0	1	0	0	0	0	0	0	0
MIMAT0000416	hsa-miR-1-3p	XPOT	ENSG00000184575	1	0	0	0	0	0	1	0	0	1	0
MIMAT0000731	hsa-miR-378a-5p	XPR1	ENSG00000143324	1	0	0	0	0	0	0	0	1	1	0
MIMAT0002870	hsa-miR-499a-5p	XRN1	ENSG00000114127	2	0	0	0	1	0	0	0	0	1	0
MIMAT0002171	hsa-miR-410-3p	XRN1	ENSG00000114127	2	2	0	0	0	0	2	0	0	0	0
MIMAT0000458	hsa-miR-190a-5p	XRN1	ENSG00000114127	2	0	0	0	1	0	0	0	0	1	0
MIMAT0002814	hsa-miR-432-5p	YBX3	ENSG00000060138	2	0	0	2	0	0	0	0	1	0	0
MIMAT0000731	hsa-miR-378a-5p	YEATS2	ENSG00000163872	1	0	0	0	1	0	1	0	0	0	0
MIMAT0002171	hsa-miR-410-3p	YIPF4	ENSG00000119820	2	4	0	1	0	0	0	0	0	0	0
MIMAT0000416	hsa-miR-1-3p	YTHDC1	ENSG00000083896	2	0	0	0	0	0	1	0	0	1	0
MIMAT0002814	hsa-miR-432-5p	YTHDC1	ENSG00000083896	2	0	0	0	0	0	0	0	1	1	0
MIMAT0000458	hsa-miR-190a-5p	YTHDF3	ENSG00000185728	0	0	0	2	1	0	0	0	0	0	1
MIMAT0002171	hsa-miR-410-3p	YWHAG	ENSG00000170027	1	2	0	1	0	0	0	0	0	0	0
MIMAT0002171	hsa-miR-410-3p	YWHAQ	ENSG00000134308	1	2	0	0	0	0	0	0	1	0	0
MIMAT0000416	hsa-miR-1-3p	ZBTB21	ENSG00000173276	1	2	0	0	0	0	0	0	0	1	0
MIMAT0002171	hsa-miR-410-3p	ZBTB34	ENSG00000177125	1	4	0	0	1	0	0	0	0	0	0
MIMAT0000416	hsa-miR-1-3p	ZBTB41	ENSG00000177888	0	2	0	0	1	0	0	0	0	1	0
MIMAT0002171	hsa-miR-410-3p	ZBTB44	ENSG00000196323	1	4	0	0	3	0	0	0	0	0	0
MIMAT0000416	hsa-miR-1-3p	ZC2HC1C	ENSG00000119703	2	2	0	0	0	0	0	0	1	0	0
MIMAT0002870	hsa-miR-499a-5p	ZC3H12B	ENSG00000102053	2	0	0	1	0	0	0	0	1	0	0
MIMAT0002814	hsa-miR-432-5p	ZCCHC14	ENSG00000140948	1	0	0	0	1	0	1	0	0	0	0
MIMAT0000416	hsa-miR-1-3p	ZCCHC3	ENSG00000247315	0	2	0	0	0	0	2	0	0	1	0
MIMAT0000416	hsa-miR-1-3p	ZDHHC21	ENSG00000175893	0	2	0	1	0	0	0	0	0	1	0
MIMAT0000416	hsa-miR-1-3p	ZEB2	ENSG00000169554	1	2	0	0	1	0	0	0	0	0	0
MIMAT0002171	hsa-miR-410-3p	ZFX	ENSG00000005889	2	4	0	0	2	0	0	0	0	0	0
MIMAT0002171	hsa-miR-410-3p	ZFY	ENSG00000067646	2	0	0	1	1	0	0	0	0	0	0
MIMAT0000452	hsa-miR-154-5p	ZHX2	ENSG00000178764	0	0	0	1	1	0	0	0	0	0	1
MIMAT0002814	hsa-miR-432-5p	ZMAT1	ENSG00000166432	1	0	0	1	0	0	0	0	0	1	0
MIMAT0000416	hsa-miR-1-3p	ZMYND11	ENSG00000015171	2	2	0	0	0	0	0	0	0	1	0
MIMAT0000731	hsa-miR-378a-5p	ZNF101	ENSG00000181896	1	0	1	0	0	0	1	0	0	0	0
MIMAT0002870	hsa-miR-499a-5p	ZNF148	ENSG00000163848	1	6	0	0	0	0	0	1	0	0	0
MIMAT0000416	hsa-miR-1-3p	ZNF185	ENSG00000147394	1	0	0	0	0	0	1	0	0	1	0
MIMAT0000416	hsa-miR-1-3p	ZNF207	ENSG00000010244	0	0	0	2	0	0	1	0	0	2	0
MIMAT0000416	hsa-miR-1-3p	ZNF26	ENSG00000198393	1	2	0	0	0	0	0	0	0	0	1
MIMAT0002870	hsa-miR-499a-5p	ZNF280C	ENSG00000056277	2	0	0	1	0	0	0	0	1	0	0
MIMAT0002171	hsa-miR-410-3p	ZNF292	ENSG00000188994	1	2	0	1	0	0	0	0	0	0	0
MIMAT0002171	hsa-miR-410-3p	ZNF507	ENSG00000168813	1	2	0	0	0	0	1	0	0	0	0
MIMAT0002171	hsa-miR-410-3p	ZNF516	ENSG00000101493	2	4	0	0	0	0	3	0	0	0	0
MIMAT0002171	hsa-miR-410-3p	ZNF518B	ENSG00000178163	1	2	0	0	1	0	0	0	0	0	0
MIMAT0000731	hsa-miR-378a-5p	ZNF554	ENSG00000172006	1	0	1	0	0	0	1	0	0	0	0
MIMAT0002171	hsa-miR-410-3p	ZNF608	ENSG00000168916	0	0	0	2	0	0	2	0	1	0	0
MIMAT0002171	hsa-miR-410-3p	ZNF644	ENSG00000122482	2	4	0	0	1	0	0	0	0	0	0
MIMAT0000731	hsa-miR-378a-5p	ZNF669	ENSG00000188295	1	0	1	0	0	0	1	0	0	0	0
MIMAT0002870	hsa-miR-499a-5p	ZNF711	ENSG00000147180	1	2	0	0	0	0	0	0	0	1	0
MIMAT0002171	hsa-miR-410-3p	ZNF81	ENSG00000197779	1	2	1	0	0	0	0	0	0	0	0
MIMAT0000731	hsa-miR-378a-5p	ZNF84	ENSG00000198040	1	0	0	0	1	0	1	0	0	0	0
MIMAT0002870	hsa-miR-499a-5p	ZNRF2	ENSG00000180233	1	0	0	1	0	0	0	0	0	0	1
MIMAT0000720	hsa-miR-376c-3p	ZSWIM6	ENSG00000130449	1	0	0	1	1	0	0	0	0	0	0
MIMAT0000731	hsa-miR-378a-5p	ZZEF1	ENSG00000074755	2	0	0	0	1	0	0	0	0	1	0
MIMAT0002870	hsa-miR-499a-5p	MARCHF5	ENSG00000198060	1	2	0	0	0	0	0	0	0	0	0
MIMAT0002171	hsa-miR-410-3p	MARCHF5	ENSG00000198060	1	0	0	1	0	0	0	0	0	0	0
MIMAT0000416	hsa-miR-1-3p	SEPTIN2	ENSG00000168385	1	2	0	0	0	0	0	0	0	0	0
MIMAT0002814	hsa-miR-432-5p	SEPTIN11	ENSG00000138758	1	0	0	0	0	0	0	0	1	0	0
MIMAT0000731	hsa-miR-378a-5p	DMAC2L	ENSG00000125375	2	0	1	0	0	0	0	0	0	0	0
MIMAT0000731	hsa-miR-378a-5p	TWNK	ENSG00000107815	2	0	1	0	0	0	0	0	0	0	0
MIMAT0000416	hsa-miR-1-3p	NKAPD1	ENSG00000150776	1	2	0	0	0	0	0	0	0	0	0
MIMAT0002171	hsa-miR-410-3p	TIGAR	ENSG00000078237	2	0	1	0	0	0	0	0	0	0	0
MIMAT0002171	hsa-miR-410-3p	MOSMO	ENSG00000185716	1	2	0	0	0	0	0	0	0	0	0
MIMAT0002171	hsa-miR-410-3p	MOSMO	ENSG00000185716	1	2	0	0	0	0	0	0	0	0	0
MIMAT0002814	hsa-miR-432-5p	NOL4L	ENSG00000197183	1	0	0	0	0	0	0	0	1	0	0
MIMAT0000416	hsa-miR-1-3p	NOL4L	ENSG00000197183	1	2	0	0	0	0	0	0	0	0	0
MIMAT0000458	hsa-miR-190a-5p	NOL4L	ENSG00000197183	1	2	0	0	0	0	0	0	0	0	0
MIMAT0002171	hsa-miR-410-3p	FAM241A	ENSG00000174749	1	4	0	0	0	0	0	0	0	0	0
MIMAT0002171	hsa-miR-410-3p	TMEM267	ENSG00000151881	1	2	0	0	0	0	0	0	0	0	0
MIMAT0000720	hsa-miR-376c-3p	WASHC3	ENSG00000120860	2	0	1	0	0	0	0	0	0	0	0
MIMAT0002814	hsa-miR-432-5p	CNIH1	ENSG00000100528	2	0	0	0	0	0	0	0	1	0	0
MIMAT0002870	hsa-miR-499a-5p	CERT1	ENSG00000113163	2	2	0	0	0	0	0	0	0	0	0
MIMAT0002171	hsa-miR-410-3p	CERT1	ENSG00000113163	2	4	0	0	0	0	0	0	0	0	0
MIMAT0000416	hsa-miR-1-3p	CERT1	ENSG00000113163	2	2	0	0	0	0	0	0	0	0	0
MIMAT0000731	hsa-miR-378a-5p	BCLAF3	ENSG00000173681	1	0	0	1	0	0	0	0	0	0	0
MIMAT0000720	hsa-miR-376c-3p	ERBIN	ENSG00000112851	2	0	0	2	0	0	0	0	0	0	0
MIMAT0002171	hsa-miR-410-3p	ERO1A	ENSG00000197930	1	2	0	0	0	0	0	0	0	0	0
MIMAT0002870	hsa-miR-499a-5p	ERO1A	ENSG00000197930	1	0	0	0	0	0	0	0	1	0	0
MIMAT0000416	hsa-miR-1-3p	RFLNB	ENSG00000183688	1	2	0	0	0	0	0	0	0	0	0
MIMAT0002171	hsa-miR-410-3p	GASK1B	ENSG00000164125	1	2	0	0	0	0	0	0	0	0	0
MIMAT0002171	hsa-miR-410-3p	TAFA2	ENSG00000198673	1	0	0	1	0	0	0	0	0	0	0
MIMAT0002171	hsa-miR-410-3p	TASOR	ENSG00000163946	1	4	0	0	0	0	0	0	0	0	0
MIMAT0002171	hsa-miR-410-3p	TENT5A	ENSG00000112773	2	0	0	1	0	0	0	0	0	0	0
MIMAT0000416	hsa-miR-1-3p	TENT5C	ENSG00000183508	1	2	0	0	0	0	0	0	0	0	0
MIMAT0000416	hsa-miR-1-3p	TLCD3A	ENSG00000167695	0	0	0	1	0	1	0	0	0	0	0
MIMAT0000452	hsa-miR-154-5p	MINDY2	ENSG00000128923	2	0	0	2	0	0	0	0	0	0	0
MIMAT0002171	hsa-miR-410-3p	MINDY2	ENSG00000128923	2	2	0	0	0	0	0	0	0	0	0
MIMAT0000416	hsa-miR-1-3p	MINDY2	ENSG00000128923	0	2	0	0	0	0	0	0	1	0	0
MIMAT0002870	hsa-miR-499a-5p	MINDY2	ENSG00000128923	2	2	0	0	0	0	0	0	0	0	0
MIMAT0000416	hsa-miR-1-3p	DIPK1A	ENSG00000154511	1	2	0	0	0	0	0	0	0	0	0
MIMAT0002171	hsa-miR-410-3p	MIGA1	ENSG00000180488	1	2	0	0	0	0	0	0	0	0	0
MIMAT0000720	hsa-miR-376c-3p	BICRAL	ENSG00000112624	2	0	0	0	0	0	0	0	1	0	0
MIMAT0002171	hsa-miR-410-3p	ADGRG6	ENSG00000112414	0	0	0	2	0	0	0	0	1	0	0
MIMAT0002171	hsa-miR-410-3p	ADGRG2	ENSG00000173698	1	0	0	1	0	0	0	0	0	0	0
MIMAT0000731	hsa-miR-378a-5p	ADGRG2	ENSG00000173698	1	0	0	1	0	0	0	0	0	0	0
MIMAT0000458	hsa-miR-190a-5p	GUCY1B1	ENSG00000061918	2	0	0	1	0	0	0	0	0	0	0
MIMAT0002870	hsa-miR-499a-5p	H3-3B	ENSG00000132475	1	2	0	0	0	0	0	0	0	0	0
MIMAT0002870	hsa-miR-499a-5p	H3-3B	ENSG00000132475	1	2	0	0	0	0	0	0	0	0	0
MIMAT0000731	hsa-miR-378a-5p	H3-3B	ENSG00000132475	1	0	0	1	0	0	0	0	0	0	0
MIMAT0000458	hsa-miR-190a-5p	MFSD14B	ENSG00000148110	1	0	0	2	0	0	0	0	0	0	0
MIMAT0002814	hsa-miR-432-5p	H2BC18	ENSG00000203814	1	0	0	2	0	0	0	0	0	0	0
MIMAT0002870	hsa-miR-499a-5p	KDM7A	ENSG00000006459	2	4	0	0	0	0	0	0	0	0	0
MIMAT0002814	hsa-miR-432-5p	KDM7A	ENSG00000006459	2	0	0	0	0	0	0	0	2	0	0
MIMAT0002870	hsa-miR-499a-5p	ANOS1	ENSG00000011201	0	0	0	1	0	0	0	0	1	0	0
MIMAT0002171	hsa-miR-410-3p	ANOS1	ENSG00000011201	2	2	0	0	0	0	0	0	0	0	0
MIMAT0000720	hsa-miR-376c-3p	POGLUT3	ENSG00000178202	1	0	0	1	0	0	0	0	0	0	0
MIMAT0002171	hsa-miR-410-3p	POGLUT3	ENSG00000178202	1	2	0	0	0	0	0	0	0	0	0
MIMAT0000720	hsa-miR-376c-3p	SUSD6	ENSG00000100647	2	0	0	1	0	0	0	0	0	0	0
MIMAT0002171	hsa-miR-410-3p	ICE1	ENSG00000164151	1	2	0	0	0	0	0	0	0	0	0
MIMAT0000458	hsa-miR-190a-5p	WASHC4	ENSG00000136051	1	0	0	1	0	0	0	0	0	0	0
MIMAT0002171	hsa-miR-410-3p	WASHC4	ENSG00000136051	1	4	0	0	0	0	0	0	0	0	0
MIMAT0002870	hsa-miR-499a-5p	CEMIP	ENSG00000103888	2	0	0	0	0	0	0	0	1	0	0
MIMAT0002171	hsa-miR-410-3p	NWD2	ENSG00000174145	1	2	0	0	0	0	0	0	0	0	0
MIMAT0000720	hsa-miR-376c-3p	NWD2	ENSG00000174145	1	0	0	1	0	0	0	0	0	0	0
MIMAT0002171	hsa-miR-410-3p	RIC1	ENSG00000107036	2	2	0	0	0	0	0	0	0	0	0
MIMAT0000731	hsa-miR-378a-5p	FAM234B	ENSG00000084444	2	0	0	2	0	0	0	0	0	0	0
MIMAT0002870	hsa-miR-499a-5p	RESF1	ENSG00000174718	1	0	0	2	0	0	0	0	0	0	0
MIMAT0002171	hsa-miR-410-3p	LNPK	ENSG00000144320	1	2	0	0	0	0	0	0	0	0	0
MIMAT0002870	hsa-miR-499a-5p	CIPC	ENSG00000198894	1	2	0	0	0	0	0	0	0	0	0
MIMAT0000720	hsa-miR-376c-3p	NEXMIF	ENSG00000050030	2	0	0	0	0	0	0	0	1	0	0
MIMAT0000416	hsa-miR-1-3p	NEXMIF	ENSG00000050030	2	4	0	0	0	0	0	0	0	0	0
MIMAT0000416	hsa-miR-1-3p	ADGRL2	ENSG00000117114	0	0	0	1	0	0	0	0	1	0	0
MIMAT0000416	hsa-miR-1-3p	CARMIL1	ENSG00000079691	0	0	0	1	0	0	0	0	2	0	0
MIMAT0002171	hsa-miR-410-3p	CARMIL1	ENSG00000079691	2	2	0	0	0	0	0	0	0	0	0
MIMAT0002870	hsa-miR-499a-5p	MICOS10	ENSG00000173436	1	2	0	0	0	0	0	0	0	0	0
MIMAT0000416	hsa-miR-1-3p	MRTFB	ENSG00000186260	1	4	0	0	0	0	0	0	0	0	0
MIMAT0000458	hsa-miR-190a-5p	MRTFB	ENSG00000186260	1	0	0	0	0	0	0	0	1	0	0
MIMAT0002171	hsa-miR-410-3p	TENT4B	ENSG00000121274	2	4	0	0	0	0	0	0	0	0	0
MIMAT0002814	hsa-miR-432-5p	TENT4B	ENSG00000121274	0	0	0	1	0	0	0	0	1	0	0
MIMAT0000416	hsa-miR-1-3p	TENT4B	ENSG00000121274	2	0	0	0	0	0	0	0	2	0	0
MIMAT0002171	hsa-miR-410-3p	TENT4A	ENSG00000112941	0	2	0	1	0	0	0	0	0	0	0
MIMAT0000458	hsa-miR-190a-5p	PCNX4	ENSG00000126773	0	0	1	2	0	0	0	0	0	0	0
MIMAT0000731	hsa-miR-378a-5p	JADE3	ENSG00000102221	0	0	0	1	0	0	0	0	1	0	0
MIMAT0000731	hsa-miR-378a-5p	PLPP3	ENSG00000162407	0	0	0	1	0	0	0	0	1	0	0
MIMAT0002870	hsa-miR-499a-5p	SLC66A3	ENSG00000162976	1	2	0	0	0	0	0	0	0	0	0
MIMAT0000720	hsa-miR-376c-3p	HACD2	ENSG00000206527	1	0	0	0	0	0	0	0	1	0	0
MIMAT0002870	hsa-miR-499a-5p	CAVIN1	ENSG00000177469	0	2	1	0	0	0	0	0	0	0	0
MIMAT0002870	hsa-miR-499a-5p	NECTIN3	ENSG00000177707	0	0	1	1	0	0	0	0	0	0	0
MIMAT0002171	hsa-miR-410-3p	QTRT2	ENSG00000151576	1	2	0	0	0	0	0	0	0	0	0
MIMAT0000452	hsa-miR-154-5p	RAB29	ENSG00000117280	2	0	0	1	0	0	0	0	0	0	0
MIMAT0000720	hsa-miR-376c-3p	OBI1	ENSG00000152193	1	0	0	1	0	0	0	0	0	0	0
MIMAT0000416	hsa-miR-1-3p	CAVIN2	ENSG00000168497	1	2	0	0	0	0	0	0	0	0	0
MIMAT0002171	hsa-miR-410-3p	MTREX	ENSG00000039123	2	2	0	0	0	0	0	0	0	0	0
MIMAT0000452	hsa-miR-154-5p	PPP4R3A	ENSG00000100796	2	0	0	1	0	0	0	0	0	0	0
MIMAT0002171	hsa-miR-410-3p	PPP4R3A	ENSG00000100796	2	2	0	0	0	0	0	0	0	0	0
MIMAT0000720	hsa-miR-376c-3p	ELOA	ENSG00000011007	2	0	0	1	0	0	0	0	0	0	0
MIMAT0000452	hsa-miR-154-5p	NEMP1	ENSG00000166881	1	0	0	1	0	0	0	0	0	0	0
MIMAT0000416	hsa-miR-1-3p	PIP4P1	ENSG00000165782	1	2	0	0	0	0	0	0	0	0	0
MIMAT0002171	hsa-miR-410-3p	TLCD4	ENSG00000152078	1	2	0	0	0	0	0	0	0	0	0
MIMAT0000416	hsa-miR-1-3p	TOMM70	ENSG00000154174	1	2	0	0	0	0	0	0	0	0	0
MIMAT0002171	hsa-miR-410-3p	WAPL	ENSG00000062650	2	0	0	1	0	0	0	0	0	0	0
MIMAT0000731	hsa-miR-378a-5p	NSD3	ENSG00000147548	1	0	0	1	0	0	0	0	0	0	0
MIMAT0002870	hsa-miR-499a-5p	ZUP1	ENSG00000153975	1	0	1	0	0	0	0	0	0	0	0
MIMAT0002171	hsa-miR-410-3p	MAP3K20	ENSG00000091436	2	2	0	0	0	0	0	0	0	0	0
MIMAT0002171	hsa-miR-410-3p	STK26	ENSG00000134602	1	4	0	0	0	0	0	0	0	0	0
MIMAT0000720	hsa-miR-376c-3p	NSG1	ENSG00000168824	1	0	0	1	0	0	0	0	0	0	0
MIMAT0002171	hsa-miR-410-3p	SELENOT	ENSG00000198843	1	2	0	0	0	0	0	0	0	0	0
MIMAT0002171	hsa-miR-410-3p	TUBB3	ENSG00000258947	0	2	0	0	0	0	0	0	1	0	0
MIMAT0000416	hsa-miR-1-3p	SEC22B	ENSG00000265808	0	2	0	1	0	0	0	0	0	0	0
MIMAT0000731	hsa-miR-378a-5p	AAK1	ENSG00000115977	0	0	0	0	0	0	1	0	1	0	0
MIMAT0002814	hsa-miR-432-5p	AAR2	ENSG00000131043	1	0	0	0	1	0	0	0	0	0	0
MIMAT0000731	hsa-miR-378a-5p	AARD	ENSG00000205002	1	0	1	0	0	0	0	0	0	0	0
MIMAT0002171	hsa-miR-410-3p	AASDH	ENSG00000157426	1	4	0	0	0	0	0	0	0	0	0
MIMAT0002171	hsa-miR-410-3p	ABCA1	ENSG00000165029	1	2	0	0	0	0	0	0	0	0	0
MIMAT0002171	hsa-miR-410-3p	ABCA10	ENSG00000154263	1	0	1	0	0	0	0	0	0	0	0
MIMAT0002171	hsa-miR-410-3p	ABCA5	ENSG00000154265	1	4	0	0	0	0	0	0	0	0	0
MIMAT0000416	hsa-miR-1-3p	ABCB5	ENSG00000004846	0	0	0	0	0	0	1	0	0	1	0
MIMAT0002171	hsa-miR-410-3p	ABCB5	ENSG00000004846	2	2	0	0	0	0	0	0	0	0	0
MIMAT0000416	hsa-miR-1-3p	ABCB6	ENSG00000115657	0	0	0	0	0	0	1	0	0	2	0
MIMAT0000416	hsa-miR-1-3p	ABCC1	ENSG00000103222	0	0	0	0	0	0	1	0	0	2	0
MIMAT0000416	hsa-miR-1-3p	ABCC10	ENSG00000124574	0	0	2	0	0	0	0	0	0	1	0
MIMAT0000416	hsa-miR-1-3p	ABCC4	ENSG00000125257	0	0	0	0	0	0	1	0	0	2	0
MIMAT0000416	hsa-miR-1-3p	ABCC5	ENSG00000114770	0	0	0	2	0	0	0	0	0	1	0
MIMAT0002814	hsa-miR-432-5p	ABCC5	ENSG00000114770	2	0	0	0	0	0	0	0	0	1	0
MIMAT0002171	hsa-miR-410-3p	ABCC9	ENSG00000069431	2	2	0	0	0	0	0	0	0	0	0
MIMAT0002171	hsa-miR-410-3p	ABCE1	ENSG00000164163	1	2	0	0	0	0	0	0	0	0	0
[truncated: 20,790 more rows]

## Sheet: Supplement  8
Functional pathway analysis of eight TSmiRs targeted genes
Pathway	Fold Enrichment	Count	%	p-value	Genes
Adherens junction	3.29923	13	3.54223	0.00051122	SNAI2, ROCK1, ACTB, MET, PDCD10, SNAI1, RAP1B, ROCK2, ARHGAP29, IGF1R, TCF7L2, PTPN1, CTNND1
EGFR tyrosine kinase inhibitor resistance	3.28638	11	2.99728	0.00171278	IGF1, HGF, GSK3B, SOS2, MET, VEGFA, KRAS, IGF1R, EIF4E, AXL, PDGFA
Focal adhesion	2.67414	23	6.26703	4.422e-05	IGF1, HGF, ROCK1, ACTB, GSK3B, SOS2, MET, VEGFA, FN1, CCND2, RAP1B, VAV3, ROCK2, TLN1, THBS1, IGF1R, DOCK1, COL6A3, COL4A3, PPP1CC, COL4A5, PDGFA, PARVA
p53 signaling pathway	2.55159	8	2.17984	0.0361441	IGF1, CDK6, CCND2, CDKN1A, CDK4, THBS1, PMAIP1, ZMAT3
Cellular senescence	2.11814	14	3.81471	0.0146938	NFATC3, CDK6, HIPK3, CCND2, CDKN1A, KRAS, E2F5, ETS1, CDK4, PPP3CA, CALM2, ZFP36L2, ZFP36L1, PPP1CC
PI3K-Akt signaling pathway	2.03807	31	8.44687	0.000261486	IGF1, HGF, PPP2R3A, GNB1, PHLPP1, GSK3B, SOS2, CDK6, MET, CDKN1B, VEGFA, PRLR, FN1, ATF2, CCND2, CDKN1A, PRKAA1, KRAS, YWHAQ, CDK4, THBS1, IGF1R, CREB5, EIF4E, COL6A3, YWHAZ, HSP90B1, COL4A3, BDNF, COL4A5, PDGFA
Cell cycle	1.95432	13	3.54223	0.0337863	CDC27, GSK3B, ATRX, STAG2, CDK6, CDKN1B, CCND2, CDKN1A, E2F5, YWHAQ, CDK4, YWHAZ, WEE1
Rap1 signaling pathway	1.91065	17	4.63215	0.0161738	IGF1, HGF, PFN2, ACTB, MET, RAPGEF2, VEGFA, RAP1B, KRAS, VAV3, TLN1, THBS1, IGF1R, CALM2, TIAM1, PDGFA, CTNND1
MAPK signaling pathway	1.80349	23	6.26703	0.00854552	CACNA1G, MAP4K3, IGF1, HGF, NFATC3, MECOM, MAP3K1, SOS2, MET, RAPGEF2, VEGFA, ATF2, MAX, RAP1B, KRAS, TAOK3, PPP3CA, IGF1R, RASA1, CACNB2, MAP4K2, BDNF, PDGFA
Ras signaling pathway	1.70016	17	4.63215	0.0418275	IGF1, HGF, GNB1, SOS2, MET, RAB5C, VEGFA, RAP1B, KRAS, ETS1, IGF1R, CALM2, RAB5A, RASA1, TIAM1, BDNF, PDGFA

## Sheet: Supplement  9
miR-499a-5p associated oncogenic pathways
Pathways	Genes
Adherens junction	RAP1B, CTNND1
EGFR TKI resistance	KRAS, SOS2, VEGFA, GSK3B, EIF4E
Focal adhesion	RAP1B, SOS2, VEGFA, VAV3, GSK3B, COL4A3, COL4A5
p53 signaling pathway	CDK6, CDKN1A, PMAIP1
Cellular senescence	ETS1, KRAS, PPP3CA, CDK6, CDKN1A, E2F5, HIPK3
PI3K-Akt signaling pathway	KRAS, SOS2, VEGFA, ATF2, CDK6, CDKN1A, GSK3B, YWHAZ, COL4A3, COL4A5, EIF4E, PRKAA1
Cell cycle	CDC27, CDK6, CDKN1A, E2F5, GSK3B, WEE1, YWHAZ
Rap1 signaling pathway	KRAS, RAP1B, VEGFA, RAPGEF2, CTNND1, PFN2, VAV3
MAPK signaling pathway	KRAS, RAP1B, SOS2, VEGFA, ATF2, CACNB2, MAP3K1, PPP3CA, RAPGEF2
Ras signaling pathway	ETS1, KRAS, RAB5C, RAP1B, SOS2, VEGFA
